# Supplementary material for: Liver ACSM3 deficiency mediates metabolic syndrome via a lauric acid-HNF4α-p38 MAPK axis
Source: EMBO J. 2024 Jan 8;43(4):3. doi: 10.1038/s44318-023-00020-1 (PMC10897460; doi:10.1038/s44318-023-00020-1)
Supplement: Supplementary file 2 — Dataset EV1 [file 44318_2023_20_MOESM2_ESM.xlsx]

## Sheet: Dataset_EV1_Legend
Dataset_EV1: Medium-chain fatty acids in the livers of Acsm3 knockout and control mice under a normal diet (ND) or high-fat and high-fructose (FF) diet were detected by mass spectrometry.

## Sheet: Dataset_EV1
					Control_ND	Control_ND	Control_ND	Control_ND	Control_ND	Control_ND	Acsm3 KO_ND	Acsm3 KO_ND	Acsm3 KO_ND	Acsm3 KO_ND	Acsm3 KO_ND	Acsm3 KO_ND	Control_FF	Control_FF	Control_FF	Control_FF	Control_FF	Control_FF	Acsm3 KO_FF	Acsm3 KO_FF	Acsm3 KO_FF	Acsm3 KO_FF	Acsm3 KO_FF	Acsm3 KO_FF
Unit: nmol/g	Name	Abbreviation	Formula	RT	Control_ND1	Control_ND2	Control_ND3	Control_ND4	Control_ND5	Control_ND6	Acsm3 KO_ND1	Acsm3 KO_ND2	Acsm3 KO_ND3	Acsm3 KO_ND4	Acsm3 KO_ND5	Acsm3 KO_ND6	Control_FF1	Control_FF2	Control_FF3	Control_FF4	Control_FF5	Control_FF6	Acsm3 KO_FF1	Acsm3 KO_FF2	Acsm3 KO_FF3	Acsm3 KO_FF4	Acsm3 KO_FF5	Acsm3 KO_FF_6
1	Butyric acid	FFA(4:0)	C4H8O2	0.6	1294.53	1496.67	1335.53	1573.77	955.33	1095.45	3188.01	2465.06	3176.64	2209.41	3126.76	2381.21	2470.56	1811.16	2484.28	2559.92	2492.6	2389.19	3988.01	3465.06	3476.64	3209.41	2826.76	3381.21
2	Valeric acid	FFA(5:0)	C5H10O2	1.1	24.91	13.56	24.35	23.56	16.45	23.48	44.59	63.63	42.15	52.38	42.41	52	31.19	28.85	26.61	27.93	28.66	25.11	47.65	66.3	48.76	50.38	55.17	57.33
3	Caproic acid	FFA(6:0)	C6H12O2	1.6	N.D.	N.D.	N.D.	N.D.	N.D.	N.D.	N.D.	N.D.	N.D.	N.D.	N.D.	N.D.	N.D.	N.D.	N.D.	N.D.	N.D.	N.D.	N.D.	N.D.	N.D.	N.D.	N.D.	N.D.
4	3-Methylvaleric acid	FFA(5:0)-3-CH3	C6H12O2	1.3	N.D.	N.D.	N.D.	N.D.	N.D.	N.D.	N.D.	N.D.	N.D.	N.D.	N.D.	N.D.	N.D.	N.D.	N.D.	N.D.	N.D.	N.D.	N.D.	N.D.	N.D.	N.D.	N.D.	N.D.
5	2-Hydroxycaproic acid	FFA(6:0)-OH	C6H12O3	0.9	346.58	374.64	345.39	377.58	333.25	352.64	480.63	706.86	751.09	482.45	460.12	532.19	477.92	500.3	455.38	461.1	447.02	503.93	548.29	623.99	632.82	947.02	829.62	901.86
6	Adipic Acid	FFA(6:0-DC)	C6H10O4	0.5	22.91	14.38	16.03	21.22	16.38	15.56	31.25	25.37	32.03	44.95	20.51	20.13	22.34	16.32	19.27	18.35	42.21	17.19	31.61	19.82	30.8	33.93	63.61	36.07
7	Heptanoic Acid	FFA(7:0)	C7H14O2	2.9	N.D.	N.D.	N.D.	N.D.	N.D.	N.D.	N.D.	N.D.	N.D.	N.D.	N.D.	N.D.	N.D.	N.D.	N.D.	N.D.	N.D.	N.D.	N.D.	N.D.	N.D.	N.D.	N.D.	N.D.
8	2-Methylhexanoic Acid	FFA(6:0)-2-CH3	C7H14O2	2.5	N.D.	N.D.	N.D.	N.D.	N.D.	N.D.	N.D.	N.D.	N.D.	N.D.	N.D.	N.D.	N.D.	N.D.	N.D.	N.D.	N.D.	N.D.	N.D.	N.D.	N.D.	N.D.	N.D.	N.D.
9	4-Methylhexanoic Acid	FFA(6:0)-4-CH3	C7H14O2	2.6	N.D.	N.D.	N.D.	N.D.	N.D.	N.D.	N.D.	N.D.	N.D.	N.D.	N.D.	N.D.	N.D.	N.D.	N.D.	N.D.	N.D.	N.D.	N.D.	N.D.	N.D.	N.D.	N.D.	N.D.
10	Pimelic Acid	FFA(7:0-DC)	C7H12O4	0.5	22.67	45.82	19.14	20.84	25.4	16.32	31.69	141.14	41.34	36.98	54.3	40.61	57.49	45.53	36.69	31.48	32.87	37.69	145.34	124.21	110.29	59.86	59.72	64.3
11	n-Octanoic Acid	FFA(8:0)	C8H16O2	4.1	4.59	4.65	4.28	3.79	5	3.85	8.73	6.52	9.76	5.83	5.5	4.48	3.07	3.27	2.05	2.24	2.25	3.28	5.58	6.28	4.2	4.22	4.4	5.09
12	2-Hydroxy-n-octanoic acid	FFA(8:0)-OH	C8H16O3	0.5	N.D.	N.D.	N.D.	N.D.	N.D.	N.D.	N.D.	N.D.	N.D.	N.D.	N.D.	N.D.	N.D.	N.D.	N.D.	N.D.	N.D.	N.D.	N.D.	N.D.	N.D.	N.D.	N.D.	N.D.
13	Suberic Acid	FFA(8:0-DC)	C8H14O4	0.5	3.4	4.31	3.53	3.98	4.45	4.16	6.54	10.31	7.75	5.64	8.03	13.55	8.17	9.67	6.76	7.53	9.79	6.42	22.63	22.99	14.1	13.3	30.52	15.96
14	Nonoic acid	FFA(9:0)	C9H18O2	5.1	8.77	12.27	7.66	10.02	9.19	7.54	21.17	18.58	10.24	15.62	10.63	13.44	16.89	13.63	16.13	13.72	14.59	14.51	40.29	29.79	32.82	26.7	25.9	26.63
15	Azelaic acid	FFA(9:0-DC)	C9H16O4	0.5	9.38	10.69	8.95	7.57	6.05	5.33	19.32	21.35	16.04	20.05	13.79	10.07	15.4	10.54	12.61	8.76	11.59	13.99	35.56	22.23	23.61	15.1	22.29	26.19
16	Capric acid	FFA(10:0)	C10H20O2	6	5.67	4.06	2.79	2.26	5.7	5.01	14.49	5.09	4.83	6.54	13.6	7.93	5.72	6.52	5.73	8.26	8.89	6.64	9.71	8.46	10.79	14.23	17.98	15.16
17	9-Decenoic Acid	FFA(10:1n1)	C10H18O2	5.1	N.D.	N.D.	N.D.	N.D.	N.D.	N.D.	N.D.	N.D.	N.D.	N.D.	N.D.	N.D.	N.D.	N.D.	N.D.	N.D.	N.D.	N.D.	N.D.	N.D.	N.D.	N.D.	N.D.	N.D.
18	4-Decenoic Acid	FFA(10:1n6)	C10H18O2	5.2	N.D.	N.D.	N.D.	N.D.	N.D.	N.D.	N.D.	N.D.	N.D.	N.D.	N.D.	N.D.	N.D.	N.D.	N.D.	N.D.	N.D.	N.D.	N.D.	N.D.	N.D.	N.D.	N.D.	N.D.
19	3-Decenoic acid	FFA(10:1n7)	C10H18O2	5.2	N.D.	N.D.	N.D.	N.D.	N.D.	N.D.	N.D.	N.D.	N.D.	N.D.	N.D.	N.D.	N.D.	N.D.	N.D.	N.D.	N.D.	N.D.	N.D.	N.D.	N.D.	N.D.	N.D.	N.D.
20	trans-2-Decenoic Acid	FFA(10:1n8)	C10H18O2	5.3	N.D.	N.D.	N.D.	N.D.	N.D.	N.D.	N.D.	N.D.	N.D.	N.D.	N.D.	N.D.	N.D.	N.D.	N.D.	N.D.	N.D.	N.D.	N.D.	N.D.	N.D.	N.D.	N.D.	N.D.
21	Undecanoic acid	FFA(11:0)	C11H22O2	6.9	0.37	0.51	0.14	0.22	0.34	0.45	0.66	1.01	0.18	0.5	0.45	0.53	0.62	0.47	0.55	0.67	0.59	0.4	1.3	0.89	0.93	1.36	0.9	1.08
22	Dodecanoic acid	FFA(12:0)	C12H24O2	7.8	10.78	11.07	11.52	12.56	10.24	11.78	78.41	69.45	65.87	82.49	80.81	74.16	12.56	13.09	14.86	12.67	13.04	12.56	88.98	88.81	85.5	98.99	88.31	97.39
