# Supplementary material for: Liver ACSM3 deficiency mediates metabolic syndrome via a lauric acid-HNF4α-p38 MAPK axis
Source: EMBO J. 2024 Jan 8;43(4):3. doi: 10.1038/s44318-023-00020-1 (PMC10897460; doi:10.1038/s44318-023-00020-1)
Supplement: Supplementary file 3 — Table EV1 [file 44318_2023_20_MOESM3_ESM.xlsx]

## Sheet: Table_EV1_Legend
Table_EV1: The mouse and human primer sequences for chromatin immunoprecipitation and RT-qPCR assays.

## Sheet: Table_EV1
The mouse primer sequences for chromatin immunoprecipitation assay
Gene	Forward sequence	Reverse sequence
Hnf4a	5’-CCACACTCTCTTCTCCTTCAACC-3’	5’-ATCTCCATTCTACCCTCCCAGTC-3’
Mapk14	5’-GAGGACACAGAGAGTGGAAGTG-3’	5’- CGTATGTGCAACACCCCAAA-3’
The human primer sequences for RT-qPCR assay
Gene	Forward sequence	Reverse sequence
ACSM3	5’-AGGAAGATGCTACGTCATGCC-3’	5’-ATCCCCAGTTTGAAGTCCTGT-3’
ACTB	5’-CATGTACGTTGCTATCCAGGC-3'	5’-CTCCTTAATGTCACGCACGAT-3’
The mouse primer sequences for RT-qPCR assay
Gene	Forward sequence	Reverse sequence
Acsm3	5’-CTTTGGCCCCAGCAGTAGATG-3’	5’-GGCTGTCACTGGCATATTTCAT-3’
Actb	5’-ACATCCGTAAAGACCTCTATGCC-3’	5’-TACTCCTGCTTGCTGATCCAC-3’
Hnf4a	5’-ATGCGACTCTCTAAAACCCTTG-3’	5’-ACCTTCAGATGGGGACGTGT-3’
Mapk14	5’-AAGACTCGTTGGAACCCCAG-3’	5’-GGGTCGTGGTACTGAGCAAA-3’
