# Supplementary material for: Liver ACSM3 deficiency mediates metabolic syndrome via a lauric acid-HNF4α-p38 MAPK axis
Source: EMBO J. 2024 Jan 8;43(4):3. doi: 10.1038/s44318-023-00020-1 (PMC10897460; doi:10.1038/s44318-023-00020-1)
Supplement: Supplementary file 4 — Source Data Fig. 1 [file 44318_2023_20_MOESM4_ESM.zip]

Archive with 44 entries (35 files):
- Figure 1/
- __MACOSX/._Figure 1
- Figure 1/.DS_Store
- __MACOSX/Figure 1/._.DS_Store
- Figure 1/1H/
- __MACOSX/Figure 1/._1H
- Figure 1/1F/
- __MACOSX/Figure 1/._1F
- Figure 1/1A/
- __MACOSX/Figure 1/._1A
- Figure 1/1G/
- __MACOSX/Figure 1/._1G
- Figure 1/1B/
- __MACOSX/Figure 1/._1B
- Figure 1/1E/
- __MACOSX/Figure 1/._1E
- Figure 1/1D/
- __MACOSX/Figure 1/._1D
- Figure 1/1C/
- __MACOSX/Figure 1/._1C
- Figure 1/1H/Actb.tif
- __MACOSX/Figure 1/1H/._Actb.tif
- Figure 1/1H/1H.xlsx
- __MACOSX/Figure 1/1H/._1H.xlsx
- Figure 1/1H/Acsm3.tif
- __MACOSX/Figure 1/1H/._Acsm3.tif
- Figure 1/1F/Actb.tif
- __MACOSX/Figure 1/1F/._Actb.tif
- Figure 1/1F/Acsm3.tif
- __MACOSX/Figure 1/1F/._Acsm3.tif
- Figure 1/1F/1F.xlsx
- __MACOSX/Figure 1/1F/._1F.xlsx
- Figure 1/1A/1A.xlsx
- __MACOSX/Figure 1/1A/._1A.xlsx
- Figure 1/1G/1G.xlsx
- __MACOSX/Figure 1/1G/._1G.xlsx
- Figure 1/1B/1B.xlsx
- __MACOSX/Figure 1/1B/._1B.xlsx
- Figure 1/1E/1E.xlsx
- __MACOSX/Figure 1/1E/._1E.xlsx
- Figure 1/1D/1D.xlsx
- __MACOSX/Figure 1/1D/._1D.xlsx
- Figure 1/1C/1C.xlsx
- __MACOSX/Figure 1/1C/._1C.xlsx
