# Supplementary material for: Liver ACSM3 deficiency mediates metabolic syndrome via a lauric acid-HNF4α-p38 MAPK axis
Source: EMBO J. 2024 Jan 8;43(4):3. doi: 10.1038/s44318-023-00020-1 (PMC10897460; doi:10.1038/s44318-023-00020-1)
Supplement: Supplementary file 4 — Source Data Fig. 1 [file 44318_2023_20_MOESM4_ESM.zip › Figure 1/1H/1H.xlsx]

## Sheet: Figure data
Figure 1H
	Control	MetS
	0.867807	0.485226
	0.914463	0.410575
	0.96112	0.317263
	1.03577	0.382582
	1.12908	0.494557
	1.09176	0.289269
average	1	0.396579
SD	0.10263	0.0844466
ttest	5.95328e-07

## Sheet: Description
Western blot and quantification for the relative protein expression of Acsm3 in the liver of control and MetS mice. Three times’ results for quantification, n = 6 biologically independent samples in each group. Values were represented as mean ± SD. Statistics were performed using Student’s t test.
