# Supplementary material for: Liver ACSM3 deficiency mediates metabolic syndrome via a lauric acid-HNF4α-p38 MAPK axis
Source: EMBO J. 2024 Jan 8;43(4):3. doi: 10.1038/s44318-023-00020-1 (PMC10897460; doi:10.1038/s44318-023-00020-1)
Supplement: Supplementary file 4 — Source Data Fig. 1 [file 44318_2023_20_MOESM4_ESM.zip › Figure 1/1F/1F.xlsx]

## Sheet: Figure data
Figure 1F
	Peripheral blood	Adipose	Heart	Liver	Spleen	Brain	Kidney	Lung
	1.0437	1.05292	1.15615	200.881	1.47616	0.794854	97.7567	3.3549
	0.936575	1.1768	0.784531	188.184	1.56906	1.01163	117.164	4.28395
	0.787621	0.753563	0.856791	183.126	1.69294	0.640012	85.2662	3.90201
	0.829451	0.846468	0.536785	165.681	2.61166	1.15615	102.712	4.10847
	0.930454	1.18712	1.1768	211.307	3.24135	1.07357	94.247	2.32263
	1.4722	1.10454	0.970341	214.817	3.08651	1.21809	92.5953	5.31623
average	1	1.02023	0.913566	193.999	2.27961	0.982384	98.2901	3.88136
SD	0.248166	0.179915	0.242157	18.6242	0.797609	0.222399	10.9036	0.997973

## Sheet: Description
Western blot and quantification for the relative protein expression of Acsm3 in different tissues of mice. Three times’ results for quantification, n = 3 biologically independent samples in each group.
