# Supplementary material for: Liver ACSM3 deficiency mediates metabolic syndrome via a lauric acid-HNF4α-p38 MAPK axis
Source: EMBO J. 2024 Jan 8;43(4):3. doi: 10.1038/s44318-023-00020-1 (PMC10897460; doi:10.1038/s44318-023-00020-1)
Supplement: Supplementary file 4 — Source Data Fig. 1 [file 44318_2023_20_MOESM4_ESM.zip › Figure 1/1A/1A.xlsx]

## Sheet: Figure data
Figure 1A
Gene_Symbol	log2FC	-Log10(P value)
SCPEP1	0.29573	3.6024
KIAA1656	-0.310322	3.53036
ACSM3	-1.22574	3.42649
GRAPL	0.695805	3.34274
TRHDE	0.814424	3.30585
LOC283553	-0.570703	3.20031
FBP1	0.352127	3.15794
TMEM30C	0.609205	3.03127
BRI3BP	0.227187	2.99592
CNR2	0.316819	2.9824
FCRL2	0.578014	2.90897
OLIG2	0.342785	2.88118
WNK3	-0.192583	2.87395
TRIM31	0.022211	2.85855
ISCA2	0.20116	2.77635
LNX1-AS2	-0.251837	2.72647
C19orf75	0.278966	2.66304
BSN-AS1	0.18488	2.65484
CFD	0.324135	2.62548
CD36	0.293615	2.62182
MFSD3	0.153859	2.616
CEP57L1	-0.274061	2.60283
IGFBP2	0.229881	2.58656
NIPAL4	0.251809	2.58292
TSPO	0.554773	2.55011
ZFP42	0.206786	2.53125
ASIC2	-0.150572	2.49873
LOC550113	0.183049	2.49174
METTL21A	0.188736	2.46729
LOC643529	0.18917	2.45535
LOC100288602	0.332107	2.4337
DEFB133	0.145277	2.4032
LINC00244	-0.199556	2.39884
OSBPL10	0.438265	2.39307
GOLGA8J	-0.444702	2.38679
KMO	0.381977	2.38121
FAM129C	0.380001	2.37718
CD79B	0.352076	2.37369
SWSAP1	0.403991	2.37241
LOC100507445	-0.358171	2.36901
GOLGA8E	-0.438717	2.36706
BANK1	0.430398	2.34464
RBMY3AP	-0.184475	2.34422
OR7C2	-0.195219	2.33957
C19orf12	-0.126608	2.33287
RN5S466	-0.339682	2.32203
CHST8	0.158692	2.31813
MIR4659B	-0.237337	2.30611
ZAR1L	-0.14663	2.30392
MIR654	-0.239809	2.29932
SLC7A11-AS1	-0.448857	2.29221
LOC100287728	0.282175	2.28813
LOC285375	0.289508	2.28447
OR2L1P	-0.313699	2.26945
PPP1R14D	-0.278197	2.25782
OR5H6	0.335373	2.25131
WASF1	0.22587	2.24115
CPA6	-0.152241	2.23014
OR8D2	-0.234079	2.22435
ST3GAL6	0.576066	2.22432
LOC100506549	-0.216645	2.2196
PSMG3	0.179168	2.21624
MIR103B2	0.220156	2.20926
PKP3	0.200827	2.203
PDX1-AS1	-0.208409	2.20065
LINC00477	0.161072	2.1927
LOC100507295	-0.184583	2.18791
EFNA4	0.202373	2.17957
PLEKHG1	0.540055	2.17496
LINC00271	-0.211089	2.17404
LOC100506174	-0.20841	2.16871
OR4F21	0.276751	2.16502
ABRA	0.184319	2.16281
ZFYVE28	0.403991	2.14893
CDK2AP1	0.203218	2.14672
GNN	-0.192646	2.14092
FLJ43860	0.154113	2.14039
PDE1B	-0.194328	2.13081
LOC729121	0.224363	2.12732
LOC100506880	0.199017	2.12592
HS3ST3A1	-0.152888	2.12583
NPY2R	-0.185638	2.12415
GYLTL1B	0.171246	2.1223
MIR1205	-0.318569	2.11439
HADHB	0.138071	2.10519
1-Mar	0.191809	2.10471
SNORA78	-0.176129	2.10286
UGT8	0.322981	2.09901
NETO1	0.303335	2.09665
SNX22	0.522981	2.09082
CCL14-CCL15	-0.170008	2.08598
MACROD2	0.207719	2.08403
HVCN1	0.230869	2.08095
RN5S367	-0.274822	2.08094
PCDH9	0.422385	2.07722
CD72	0.322999	2.06769
GALNT8	-0.208091	2.06747
DPH2	0.141173	2.06743
SLC22A18AS	-0.422438	2.06109
GAPT	0.331794	2.05671
THPO	-0.107404	2.0563
CDKL2	-0.200036	2.04859
LOC100130458	0.315494	2.04201
FAM109B	0.222978	2.04119
OR52L1	-0.210988	2.04009
ECM2	-0.214012	2.03786
IGLJ3	0.316975	2.03426
LOC100506957	-0.189504	2.03041
PALLD	-0.294686	2.02922
ZNF829	0.150645	2.01277
ACTA1	0.263611	2.01079
KIAA1984	-0.152884	2.00523
ATP4B	-0.183414	2.00498
RALGPS2	0.357499	2.00479
PGM2	0.198945	1.99987
CD22	0.415069	1.99769
DTWD2	0.205545	1.99713
RN5S29	-0.313224	1.99213
GMFG	0.294128	1.99159
SWAP70	0.703991	1.98627
LARS2-AS1	-0.249488	1.98009
VAV2	0.258892	1.9732
MIR1827	0.360775	1.97173
FLJ10489	-0.184427	1.97069
LOC654433	0.448606	1.97031
FCRL1	0.446365	1.96832
LOC100130373	0.167221	1.96752
LINC00511	0.245758	1.96126
IL26	-0.175001	1.95914
C20orf72	0.233235	1.95811
NDUFS2	0.128282	1.95669
CRTAM	0.307562	1.95418
RN5S469	0.295015	1.95297
SYN3	0.31818	1.95295
TUBA4B	0.213185	1.94779
EFCAB5	0.174632	1.94711
MIR3119-1	0.176303	1.94452
RN5S443	-0.407404	1.94076
ZNF334	0.14852	1.93542
NAA11	-0.235184	1.93379
RNU6-79	-0.391298	1.93164
MICAL3	0.197041	1.9305
MIR668	0.313949	1.92708
HSD17B4	0.128066	1.92608
NKAIN4	0.160786	1.9231
CARD9	0.144437	1.92196
LINC00494	0.286602	1.92074
DND1	-0.172942	1.91896
EREG	-0.372544	1.91586
FAM220BP	-0.190492	1.91497
LOC388906	-0.235413	1.91474
ZNF764	0.114424	1.91313
MS4A1	0.505502	1.91049
BEST2	0.217532	1.90889
PAX5	0.370527	1.9088
RAB11FIP5	-0.146054	1.90504
IL25	0.173535	1.90065
RHEB	0.17941	1.89509
NAV2-AS2	-0.182751	1.88719
COLEC11	-0.180288	1.88298
DLEU7	0.153909	1.88014
UIMC1	-0.848776	1.87783
REG3A	0.183833	1.87728
GPR89A	-0.200381	1.87678
BNC1	-0.189613	1.87389
PRKAG2-AS1	0.227924	1.87231
MIR362	0.203769	1.87181
FRMD6	-0.147625	1.86864
FUZ	0.165113	1.86787
ATP1A3	-0.206351	1.86478
FAM27E3	-0.296885	1.861
MIR520G	0.237262	1.86089
NACA	-0.14759	1.85576
DND1	-0.251308	1.85349
DND1	-0.251308	1.85349
SH3TC2	0.175701	1.85312
MYH10	0.13542	1.85244
ARHGEF19	0.158242	1.85042
MLF1	-0.187911	1.84919
SAYSD1	0.137955	1.84691
CHMP4B	0.147464	1.84183
ZNF274	0.192046	1.83827
PDCD1LG2	-0.550297	1.83426
PKIB	-0.15398	1.83294
CST11	-0.179927	1.8313
ZFHX2	-0.149187	1.82922
SULT1A2	0.736459	1.82678
CGB8// CGB5 // CGB	-0.256747	1.82579
NAGK	0.244083	1.82254
LOC100507034	-0.186563	1.82102
CADM1	-0.347693	1.81629
HLA-DQA1	0.484987	1.81478
SELM	0.153333	1.81293
MRGPRE	-0.199013	1.81077
C16orf93	0.191646	1.8103
UGT2B28	0.275224	1.80907
IGHD	0.477227	1.79995
KRTAP13-3	-0.162929	1.79848
LOC729911	-0.172342	1.79662
LOC340074	0.187848	1.79641
DCTPP1	0.207345	1.79486
CLEC17A	0.758398	1.7904
GLB1L2	-0.390258	1.78991
SERPINF1	0.299181	1.78769
LOC100505703	-0.247357	1.78163
CSTA	0.251258	1.77913
ATP9A	-0.242474	1.77856
MGARP	0.149452	1.77777
ZNF335	-0.126484	1.77482
PTPRK	0.231828	1.77329
B3GAT3	0.116249	1.76972
KCTD8	0.214031	1.76817
PTCHD3	-0.202028	1.76539
ASTN2	-0.116543	1.76171
OR6K6	-0.16592	1.7612
GREB1L	0.169898	1.75931
PLCE1	-0.168425	1.75827
ATP10A	-0.240684	1.75665
LINC00493	0.268894	1.75154
AQP11	-0.14622	1.75121
KRTAP6-1	-0.270612	1.74858
GNAS-AS1	-0.17073	1.74435
LOC100506777	-0.134568	1.74419
MOB3B	0.226742	1.74331
SORBS2	0.487943	1.74008
PMCH	-0.205232	1.73832
TNS3	0.173516	1.73799
SNORD115-24	-0.473445	1.73755
PRSS41	0.338299	1.73381
LOC100507066	-0.18143	1.73331
KCND3-AS1	0.233587	1.73152
OPN3	0.178318	1.73133
EFCAB4A	0.136827	1.73108
PDZK1IP1-AS1	-0.172673	1.73085
HSF4	0.187014	1.7292
LOC100506966	-0.184989	1.72835
ZNF512B	0.135503	1.72637
SLC16A9	-0.472715	1.7243
ZNF32	0.257063	1.72082
GBP1P1	-0.334353	1.72071
SLCO1A2	-0.44582	1.71685
COPS6	0.126515	1.71636
ZNF781	-0.277789	1.71456
CASKIN2	0.149896	1.71301
RN5S416	-0.330142	1.71132
WDR17	0.206566	1.71113
HLA-DQA1	0.713456	1.70871
SV2C	0.669904	1.70869
C11orf10	0.108029	1.70668
GNG12-AS1	-0.190109	1.70602
MIR1298	0.284537	1.70195
TTLL2	-0.1796	1.70131
LOC441454	-0.317636	1.70095
RN5S299	-0.182441	1.69985
CDC14B	-0.324224	1.69962
HIST1H2AB	-0.940379	1.6984
BLK	0.200396	1.69518
CD79A	0.711061	1.69501
LOC100129722	-0.108512	1.69474
DOCK7	0.188413	1.69348
CEP250	-0.102681	1.69283
RN5S161	-0.121097	1.69106
RGNEF	-0.241552	1.69075
MIR548V	-0.285335	1.68858
KCNQ4	-0.14552	1.68627
IRF2BP1	-0.146737	1.68587
ANKUB1	-0.222572	1.68259
CACNA1F	0.145334	1.68211
ZFP92	0.180934	1.67939
RNU7-80P	0.278536	1.679
MIR378C	0.295367	1.67753
RNU6-78	-0.249212	1.67731
LINC00596	-0.179605	1.67705
VPS28	0.168206	1.67598
FOXRED1	-0.173507	1.6746
GYS2	0.16823	1.67449
CCDC42	0.12055	1.67028
LOC344595	-0.09398	1.66938
PIK3R6	0.381292	1.66915
LCTL	-0.16835	1.66759
SNORD114-23	-0.515605	1.66725
C11orf40	-0.128052	1.66473
FKBP2	0.155763	1.66358
LZTS2	0.120397	1.66303
COL19A1	0.23292	1.66134
MIR485	-0.171558	1.66126
MIR497HG	-0.123928	1.65784
MIR518F	-0.134591	1.65749
FGB	-0.170758	1.6566
WNT10A	0.125099	1.65319
ST6GALNAC3	0.457339	1.65262
MIR193A	0.216796	1.65074
MIR642B	-0.413153	1.64953
RGMB	-0.174897	1.64495
SPANXD	0.558892	1.64414
LOC100507562	-0.213496	1.64219
KRT34	0.240082	1.64217
LOC100132396	-0.188437	1.64217
COQ7	0.204175	1.6421
MAP7D2	0.144464	1.64207
ZC3H12C	0.167087	1.63776
MAP2K7	0.15288	1.63703
RN5S427	0.272424	1.63576
EGFL8// PPT2	-0.217859	1.6349
MALSU1	0.143281	1.63449
APBB1	-0.128048	1.63212
PLEKHA7	0.149556	1.62972
MUCL1	-0.227716	1.62125
DNAH7	-0.108821	1.62052
TRAPPC5	0.52405	1.61996
SOCS2-AS1	0.41079	1.61765
FAM198B	0.217132	1.61435
C5orf60	-0.256845	1.61378
ZFP41	-0.109512	1.61249
LINC00602	-0.148455	1.61235
C11orf86	0.160882	1.61191
TMEM231	0.515355	1.61078
FAM117B	0.184681	1.61042
GNG7	0.27796	1.61029
CALML4	0.202818	1.60891
TCTEX1D1	0.190488	1.60871
MIR3074	0.172877	1.60842
MIR548Y	-0.31047	1.60817
REEP5	0.120012	1.60807
SNORD115-27	-0.832485	1.60713
WFIKKN1	-0.142661	1.60369
CD180	0.35952	1.60276
OR8A1	-0.222223	1.60198
KLK13	0.112332	1.59981
GPA33	-0.21459	1.5991
PIGP	0.144902	1.59859
CCDC106	0.174047	1.59804
TBC1D2	0.567087	1.59495
MMP21	-0.139758	1.59489
FAM127A	0.187026	1.59406
SMAD9-AS1	-0.498423	1.58953
KLHL14	0.285641	1.58899
LOC440461	-0.195192	1.58234
MIR4725	0.254768	1.58066
SESN1	0.220645	1.58062
KIAA0196	0.112129	1.57828
LOC100288079	-0.148437	1.57733
LOC100506891	-0.224042	1.57688
KIAA0895	-0.113846	1.57493
PPIAL4A	-0.195518	1.57162
NSUN5P2	0.144326	1.56953
MED25	0.166771	1.56933
LOC100272216	-0.253069	1.56906
PHKG1	0.209627	1.56854
LOC100507375	-0.197583	1.56842
EEF1D	-0.217524	1.56697
ITK	-0.182998	1.56634
RN5S233	0.289087	1.56622
KRT6B	-0.261612	1.5657
SEC16B	-0.232756	1.56365
FDCSP	-0.323943	1.5631
UBE2I	0.097091	1.56275
NDUFA6	0.31365	1.56251
AFF3	0.32443	1.56177
NPB	-0.174089	1.56124
THEG	0.480934	1.56115
LAMTOR2	0.137508	1.56038
ABCA8	-0.17863	1.56022
NEUROD6	-0.141117	1.55878
MED9	0.130095	1.55848
OR7A10	-0.192834	1.55825
OR2W5	0.204693	1.55766
KRTAP20-4	-0.187713	1.55732
PKD2L1	-0.144286	1.5568
MS4A13	0.08741	1.5562
KRT82	0.238724	1.55607
TAC1	0.403991	1.55459
CCDC39-AS1	-0.161844	1.55252
OR2AG1	-0.15222	1.55174
MIR429	0.115937	1.55106
CTSZ	0.181258	1.54994
ZNF710	0.123222	1.54832
SIGLEC8	0.576343	1.54773
E2F5	0.353979	1.5458
PDE6B	0.158029	1.54472
ZNHIT2	0.104773	1.5444
LOC340073	0.121804	1.54419
LGSN	0.180888	1.54405
COL8A2	0.158541	1.54251
WWC2-AS1	-0.228846	1.54248
POU2AF1	0.171846	1.54043
BCL11A	0.330932	1.5402
ALMS1P	-0.15273	1.53886
ZBTB22	0.103991	1.53824
ZBTB22	0.103991	1.53824
ZBTB22	0.103991	1.53824
ZBTB22	0.103991	1.53824
CACNG6	0.265526	1.53712
CGA	-0.24161	1.534
EXOSC4	0.115778	1.53267
UGT3A2	-0.261721	1.53208
LINC00616	-0.158446	1.53202
GOLGA8IP	-0.321962	1.53118
GRPR	0.144966	1.53041
AOAH-IT1	-0.365717	1.53007
RPLP0	0.204586	1.52839
RN5S383	0.132743	1.52823
GNG5	0.165615	1.52803
FAM27E3	-0.249457	1.52798
KDR	0.16845	1.52692
RAPH1	0.126806	1.52641
HM13-IT1	0.287467	1.52374
RN5S120	-0.190618	1.52329
HILS1	0.150555	1.52049
ST3GAL4	0.82587	1.5172
FCRL5	0.594515	1.51639
CTAGE5	0.265666	1.51521
CCDC146	0.15308	1.51493
RN5-8S2	-0.195368	1.51484
GOLGA8DP	-0.306661	1.5143
GMNN	0.184037	1.51368
CNO	0.127435	1.51346
FAM122A	0.133383	1.51138
MRPL54	0.198973	1.51032
LOC100129046	0.125189	1.50976
TSGA10IP	0.661369	1.50965
IFNA16	-0.27008	1.50789
C3AR1	0.734819	1.50607
PPP2R5C	-0.110737	1.50587
DHRS7B	0.128243	1.50546
NUMBL	-0.173872	1.50497
TCP10	0.150813	1.50473
SEZ6	-0.13046	1.50411
RORB	-0.201091	1.50394
LINC00565	-0.142698	1.5029
DUS2L	0.149544	1.50265
SCAMP5	-0.158384	1.50105
LOC100506258	0.215038	1.50006
EFHD2	-0.123295	1.49955
MIR548J	-0.361705	1.49941
LOC100506610	-0.176066	1.49813
HNRNPA3P1	0.23906	1.49702
CYP4F8	-0.19015	1.49689
NAV2	0.149779	1.49476
PDE12	0.201206	1.49352
LOC100506307	-0.150449	1.4925
TTTY4	-0.119842	1.49135
TTTY4	-0.119842	1.49135
TTTY4	-0.119842	1.49135
TGFBR3L	0.506786	1.49058
RABAC1	0.122801	1.49008
LOC440173	-0.172213	1.49
PTPRVP	-0.132333	1.48945
GVINP1	-0.13868	1.48909
GPR110	0.137564	1.48843
SH2D2A	-0.245855	1.48796
SNORD14A	0.337835	1.48761
LOC100131510	-0.172109	1.48689
FGF14-IT1	0.216724	1.48662
MTM1	0.190922	1.48605
MIR4499	-0.33767	1.48124
ZNF860	0.361369	1.47943
LNX1-AS1	-0.164045	1.47911
NBPF22P	0.236753	1.47849
IGHD2-15// IGHD2-15	0.359166	1.47844
HOXD4	0.173401	1.47699
TMIE	0.557063	1.47621
CDON	-0.194849	1.47566
MFAP5	-0.20022	1.47456
CLDN20	-0.149292	1.47442
MEIS2	-0.16069	1.47436
DLG4	0.128422	1.47395
TAGLN	0.673627	1.47216
SCD5	-0.236034	1.47188
HLA-F-AS1	-0.309834	1.47065
PPARGC1A	-0.162399	1.47034
RNF128	-0.170731	1.46935
RN5S26	0.169201	1.4673
SLC27A6	0.124595	1.4645
IGSF9B	0.111425	1.46311
RN5S91	-0.402214	1.46232
SOD3	0.839898	1.46149
FCGR1C	-0.309552	1.46133
KRTAP6-2	0.161654	1.46083
GABBR1	0.148491	1.45863
USP42	-0.112057	1.45837
UNQ6494	0.139898	1.45691
NUDT3	0.103921	1.45659
MIR4646	-0.183582	1.45575
MIR4646	-0.183582	1.45575
MIR4646	-0.183582	1.45575
MIR4646	-0.183582	1.45575
MIR4646	-0.183582	1.45575
MIR4646	-0.183582	1.45575
MIR4646	-0.183582	1.45575
ADGB	0.122681	1.4546
MICB	-0.170104	1.45414
MICB	-0.170104	1.45414
LOC541471// LINC00152	-0.23133	1.45316
INPP4A	-0.100773	1.45228
ESM1	0.113821	1.45209
RBFA	0.12579	1.451
STAG3L1	0.407417	1.44967
CASP14	-0.133724	1.44712
CDC40	0.135896	1.4468
ABHD11	0.122032	1.44528
ODF1	-0.158675	1.44524
OR2M7	-0.376599	1.44317
NCKAP5-IT1	-0.151112	1.44307
PSMG2	0.134878	1.44023
RN5S433	-0.308186	1.43934
HAAO	0.134961	1.43915
SNORD121A	-0.565932	1.43838
LOC100507664	-0.182426	1.43832
F12	0.110879	1.43804
MGP	0.145383	1.43772
MIR519D	-0.32591	1.43756
CLSTN3	-0.196187	1.43666
STAM2	0.725099	1.43399
BFSP1	-0.190248	1.433
TRAV13-2	0.652322	1.43262
LINC00092	-0.162549	1.43199
RSPH10B	0.195909	1.42817
GTF2H5	0.157018	1.42749
RET	-0.152152	1.42748
SGMS1	0.129417	1.42745
SLC25A27	0.169308	1.42438
BTBD18	-0.201453	1.42395
NLRP1	0.274638	1.4238
PCDP1	-0.158068	1.42324
LOC643387	0.150812	1.42213
C21orf2	-0.098624	1.42208
FLJ20021	0.147984	1.42092
GPR124	0.126206	1.42061
WWTR1-AS1	0.136459	1.42045
PPP2R3C	0.300305	1.419
GSTM2P1	-0.170262	1.41863
TBX21	0.46744	1.41852
SNX32	-0.448776	1.4183
PADI2	-0.407531	1.41787
FGD2	0.174547	1.41752
FUT5	0.145995	1.41736
NOP10	0.172835	1.41694
ETHE1	0.188877	1.41497
CCT6P1	-0.20018	1.41443
ZBTB40-IT1	-0.150624	1.41261
FAM86EP	-0.186965	1.41243
PSPN	0.171936	1.41208
LOC100505750	-0.154059	1.41193
SERINC4	-0.125343	1.4109
EPS8L3	0.170892	1.41081
PCDH9-AS2	-0.128768	1.40977
OR7G3	-0.238531	1.40816
TNFAIP8L1	0.44852	1.40778
MIR2682	0.162614	1.40596
NTRK3-AS1	-0.13633	1.40283
MIR1302-5	-0.16823	1.40276
FAM196A	0.122837	1.40219
HLA-DQB1	-0.20843	1.40188
PCDH1	0.183237	1.40181
FAM91A2	-0.156451	1.40105
BCL7A	0.204483	1.39781
SLC1A7	-0.553713	1.39712
AP1S3	0.191306	1.39705
SATB2	-0.282633	1.39549
MICB	-0.202716	1.39542
NME3	0.131274	1.39379
SNORD114-21	-0.564089	1.39342
GPR63	0.216747	1.39305
ARSD	0.195305	1.39255
LOC100507162	-0.162249	1.3922
RNF141	0.191009	1.39077
MIR550B1	-0.263135	1.39068
MYO1H	-0.129944	1.39028
OR6C1	-0.227304	1.38943
LOC100652947	0.175407	1.38886
LOC729041	0.214468	1.38867
IZUMO1	-0.130834	1.38857
SNORD114-4	0.297807	1.38819
DNAH10	-0.112706	1.38794
PAN3	0.067952	1.38677
ZCCHC16	0.16744	1.38527
ISL2	0.126499	1.38484
GAS5	0.2461	1.38482
SIRT3	0.117312	1.38449
KHDRBS2	0.20893	1.38424
CEL	0.169523	1.38172
SVOP	0.45337	1.38083
PCDHB9	-0.289588	1.3806
HSP90AB2P	-0.208806	1.38002
CCR1	0.303509	1.37923
CES5A	-0.220105	1.3778
EGFEM1P	-0.148128	1.37779
BTLA	0.303579	1.3764
LOC402269	0.223194	1.37543
SUCLG1	0.371154	1.37447
AIF1	0.350063	1.37395
AIF1	0.350063	1.37395
AIF1	0.350063	1.37395
AIF1	0.350063	1.37395
HSPA1L	0.140051	1.37303
HSPA1L	0.140051	1.37303
HSPA1L	0.140051	1.37303
FCRLA	0.299937	1.37167
ACACB	0.138446	1.37155
SNORD115-45	0.242251	1.37105
LOC100506240	0.19111	1.37088
LOC100287562	0.219873	1.37065
ARF1	0.09003	1.37002
RN5S495	-0.276182	1.37001
GPRASP1	0.174441	1.36935
CSGALNACT1	0.242586	1.36905
ARHGEF38	-0.157912	1.3686
FKBPL	0.126357	1.36734
FKBPL	0.126357	1.36734
CD19	0.233573	1.36482
SNORD114-25	-0.874568	1.36443
GLI2	0.128495	1.36403
MIR4446	-0.168786	1.3639
2-Mar	-0.15895	1.36384
SHB	-0.486708	1.36239
FLJ45831	-0.235963	1.36214
RPL39L	-0.287217	1.36194
AMIGO3	-0.093943	1.36104
MICB	-0.157825	1.36079
NAA20	0.132741	1.3567
KCNH2	0.123624	1.35666
OR5AK2	-0.129918	1.35664
CABP2	0.110205	1.35547
PAGE5	-0.41652	1.35495
MIR1249	0.139115	1.35466
KRT19P1	-0.259609	1.35442
CCNI2	0.105717	1.35372
OLIG1	0.186812	1.35297
COLEC12	0.167138	1.35292
ZNF528	0.22405	1.35267
SIGLEC12	-0.209117	1.35237
RBP7	0.268894	1.35107
MIR411	0.114684	1.35103
LOC100507031	-0.168057	1.35085
DUS3L	0.106551	1.35079
LOC100505554	-0.086304	1.3495
LOC100506844	0.135953	1.34841
IMP3	0.146386	1.34799
LOC401242	-0.207789	1.34743
LOC401242	-0.207789	1.34743
LOC100130876	-0.231346	1.34731
KRT24	-0.164358	1.34729
RN5S279	-0.220836	1.34688
C17orf110	0.185402	1.34603
SLC9A7	0.308686	1.34596
SLFN12L	-0.470228	1.34506
IPO4	0.093479	1.34452
TXNL4A	0.189319	1.34446
LOC100128176	0.092461	1.34305
LOC100506890	0.159919	1.34266
MIR626	-0.335832	1.3422
ZBTB3	0.173627	1.34196
LOC100505644	0.120319	1.34143
SPINK1	0.768206	1.34118
ANO10	0.167668	1.34115
RN5S160	0.192099	1.34092
MTMR6	-0.192734	1.34084
MICB	-0.151693	1.33984
ERMAP	0.143643	1.33948
GABBR1	0.136066	1.33918
TRIM64C// TRIM64B // TRIM64	0.650645	1.33865
ESRG	-0.217127	1.33861
XCL2	0.369904	1.33783
MIR652	-0.185836	1.33756
SMPD3	0.467015	1.33749
CUX1	0.100003	1.33725
CSHL1	-0.144644	1.3371
RN5S214	0.205604	1.33704
IGHMBP2	0.116144	1.33702
TTC33	0.463705	1.33668
AFAP1	-0.101401	1.33658
LCE2B	-0.236715	1.33577
LOC340544	0.148218	1.33561
PKIG	0.153195	1.33458
MTMR11	0.142775	1.33383
CYP3A5	0.110339	1.33367
ZNF33A	0.136993	1.33272
FAM86A	0.148835	1.3319
KRTAP10-10	-0.199327	1.33168
C17orf104	0.15342	1.33106
CCL24	-0.168608	1.33089
LOC728558	-0.132169	1.33084
CAPS	0.10329	1.32989
PPP1R11	0.223775	1.32912
TPSB2	0.436993	1.32863
MACC1-AS1	-0.134043	1.32811
GMPPA	0.097553	1.32777
ZSCAN12P1	0.163705	1.32769
RANBP17	-0.151679	1.3276
LY86	0.307372	1.32759
LINC00251	-0.148003	1.32701
RPS6KA2-IT1	0.176494	1.32681
SNORD62A	0.575224	1.32647
SNORD62A	0.038279	1.32647
OR12D3	-0.132487	1.32614
RN5S325	-0.263859	1.32543
LOC100505746	0.233078	1.32542
LOC347411	-0.11526	1.32533
SLC35G4	0.185212	1.32463
PYCARD	0.216446	1.32347
RN5S303	0.119781	1.32306
RN5S432	-0.440652	1.32298
OR51A2	0.223142	1.32262
FGFR2	0.218274	1.32242
LOC100653239// LOC100652893	0.174469	1.32202
DCAF12L2	0.2061	1.3218
FRMD6-AS1	-0.091002	1.3209
FAM219A	-0.102878	1.32063
FAM18A	0.118907	1.32058
SCG5	-0.108018	1.32056
UMOD	-0.18921	1.31997
LAMC2	0.131213	1.31925
LOC284412	0.192942	1.31917
PRSS22	0.123667	1.31907
SEMA4B	0.141113	1.31892
ADPRHL2	0.146369	1.31828
LOC150622	-0.137773	1.3175
DEPDC5	0.129879	1.31719
OR56B4	-0.188337	1.31717
CMTM4	0.129511	1.31698
AIF1	0.36287	1.31636
SERPINC1	0.110493	1.31613
APCDD1L	-0.115949	1.31583
BHLHA15	-0.135957	1.31506
TAS1R1	0.149376	1.31445
HMGCR	0.179835	1.31437
NUDT7	0.17367	1.31389
TPTE2P5	0.635503	1.31189
SPACA3	0.745547	1.31186
B3GAT1	-0.283866	1.31125
PGAM1P5	-0.225548	1.31112
ENPP2	0.131101	1.31056
SLC25A2	-0.201911	1.3097
LRRC63	0.181359	1.30948
FAM65A	0.12224	1.3094
LOC100653003	-0.200324	1.30911
LOC100272216	-0.226132	1.30869
LOC100272216	-0.226132	1.30869
LOC100272216	-0.226132	1.30869
LOC100272216	-0.226132	1.30869
LOC100272216	-0.226132	1.30869
POTEM	-0.311991	1.30851
CADM2	-0.207412	1.30694
RNU7-70P	-0.363004	1.30683
SERTAD2	0.156163	1.30656
LDOC1	0.160245	1.30653
MBD1	0.092624	1.30635
CARD18	-0.111489	1.30583
ARHGDIG	-0.225876	1.3056
GBP5	-0.335099	1.30404
RPL23P8	0.192032	1.30393
MAGEE1	-0.095253	1.30315
NXPE1	0.142035	1.30292
UTP23	0.145547	1.30272
ZNF235	0.215355	1.30223

## Sheet: Description
The differentially expressed genes of whole blood cells between 18 healthy subjects and 51 metabolic syndrome (MetS) patients. x-axis: log2FC, Fold change displayed in a log2 scale. y-axis: −log10 (P value).
