# Supplementary material for: Liver ACSM3 deficiency mediates metabolic syndrome via a lauric acid-HNF4α-p38 MAPK axis
Source: EMBO J. 2024 Jan 8;43(4):3. doi: 10.1038/s44318-023-00020-1 (PMC10897460; doi:10.1038/s44318-023-00020-1)
Supplement: Supplementary file 4 — Source Data Fig. 1 [file 44318_2023_20_MOESM4_ESM.zip › Figure 1/1G/1G.xlsx]

## Sheet: Figure data
Figure 1G
	Control	MetS
	0.896552	0.70936
	0.866995	0.17734
	0.610837	0.403941
	1.0936	0.364532
	1.30049	0.512315
	1.23153	0.315271
average	1	0.413793
SD	0.257876	0.181773
ttest	0.00105636

## Sheet: Description
The relative mRNA expression of Acsm3 in the liver of control and MetS mice (n = 6 biologically independent samples in each group). Values were represented as mean ± SD. Statistics were performed using Student’s t test.
