# Supplementary material for: Liver ACSM3 deficiency mediates metabolic syndrome via a lauric acid-HNF4α-p38 MAPK axis
Source: EMBO J. 2024 Jan 8;43(4):3. doi: 10.1038/s44318-023-00020-1 (PMC10897460; doi:10.1038/s44318-023-00020-1)
Supplement: Supplementary file 4 — Source Data Fig. 1 [file 44318_2023_20_MOESM4_ESM.zip › Figure 1/1B/1B.xlsx]

## Sheet: Figure data
Figure 1B
	Control	MetS
	0.969461	1.12937
	1.28928	0.559689
	0.679622	0.439756
	0.739589	0.319822
	0.589672	0.439756
	0.959467	0.429761
	1.09939	0.349806
	1.49917	0.399778
	0.889506	0.329817
	0.879511	0.239867
	1.04942	0.239867
	1.14936	0.349806
	1.18934	0.299833
	0.939478	0.329817
	0.959467	0.379789
	0.929484	0.409772
	1.17934	0.549695
	1.00944	0.5397
		0.559689
		0.44975
		0.439756
		0.429761
		0.429761
		0.659634
		0.669628
		0.5397
		0.799556
		0.3598
		0.279845
		0.189895
		0.209883
		0.219878
		0.239867
		0.259856
		0.549695
		0.659634
		0.44975
		0.259856
		0.339811
		0.369795
		0.379789
		0.429761
		0.279845
		0.369795
		0.259856
		0.349806
		0.259856
		0.699611
		0.879511
		0.5397
		0.239867
average	1	0.427214
SD	0.218819	0.183285
ttest	3.06653e-16

## Sheet: Description
The relative mRNA expression of ACSM3 verified in whole blood cells in the first cohort using real-time quantitative PCR (RT-qPCR) assay. 18 healthy subjects and 51 metabolic syndrome (MetS) patients. Values were represented as mean ± SD. Statistics were performed using Student’s t test.
