# Supplementary material for: Liver ACSM3 deficiency mediates metabolic syndrome via a lauric acid-HNF4α-p38 MAPK axis
Source: EMBO J. 2024 Jan 8;43(4):3. doi: 10.1038/s44318-023-00020-1 (PMC10897460; doi:10.1038/s44318-023-00020-1)
Supplement: Supplementary file 4 — Source Data Fig. 1 [file 44318_2023_20_MOESM4_ESM.zip › Figure 1/1D/1D.xlsx]

## Sheet: Figure data
Figure 1D
	Control	MetS
	0.980613	0.723777
	1.03836	0.307748
	1.15215	0.391334
	0.876891	0.627843
	0.928783	0.11493
	1.02319	0.679135
average	1	0.474128
SD	0.0956705	0.241471
ttest	0.000570537

## Sheet: Description
The relative mRNA expression of Acsm3 in the peripheral blood of control and MetS mice (n = 6 biologically independent samples in each group). Values were represented as mean ± SD. Statistics were performed using Student’s t test.
