# Supplementary material for: Liver ACSM3 deficiency mediates metabolic syndrome via a lauric acid-HNF4α-p38 MAPK axis
Source: EMBO J. 2024 Jan 8;43(4):3. doi: 10.1038/s44318-023-00020-1 (PMC10897460; doi:10.1038/s44318-023-00020-1)
Supplement: Supplementary file 4 — Source Data Fig. 1 [file 44318_2023_20_MOESM4_ESM.zip › Figure 1/1C/1C.xlsx]

## Sheet: Figure data
Figure 1C
	Control	MetS
	1.89843	1.63534
	1.93614	1.43712
	1.8577	1.38756
	1.80152	1.30827
	1.85904	1.28845
	1.75987	1.18934
	1.73983	1.11996
	1.72984	1.09023
	1.66854	1.11203
	1.63534	1.04067
	1.61552	0.981204
	1.58578	0.921737
	1.55605	0.924116
	1.53623	0.925107
	1.54164	0.911826
	1.52632	0.901915
	1.52953	0.906871
	1.53312	0.876146
	1.52281	0.875353
	1.48667	0.875551
	1.47676	0.876642
	1.48327	0.84453
	1.45694	0.844629
	1.46034	0.844728
	1.46345	0.834916
	1.4612	0.835015
	1.44703	0.824806
	1.44363	0.825797
	1.44034	0.826194
	1.44574	0.823815
	1.44138	0.814201
	1.44465	0.80429
	1.43137	0.804389
	1.42721	0.802804
	1.4173	0.792892
	1.40738	0.780999
	1.47547	0.78199
	1.38756	0.775052
	1.38086	0.76415
	1.38216	0.763159
	1.37765	0.756221
	1.37235	0.757212
	1.36774	0.748292
	1.36211	0.739372
	1.36013	0.733425
	1.36133	0.726488
	1.35783	0.727479
	1.35223	0.72847
	1.35663	0.723514
	1.34671	0.706665
	1.34581	0.707656
	1.34232	0.709639
	1.34472	0.703692
	1.33801	0.713603
	1.33127	0.703692
	1.33147	0.733425
	1.33031	0.743337
	1.33039	0.77307
	1.33454	0.703692
	1.32155	0.684861
	1.31818	0.685852
	1.32354	0.677923
	1.30916	0.675941
	1.30827	0.676932
	1.36377	0.668012
	1.28845	0.669003
	1.32245	0.665039
	1.28084	0.66603
	1.28084	0.667021
	1.28304	0.668012
	1.28734	0.669003
	1.28194	0.659092
	1.27093	0.655127
	1.26972	0.655326
	1.26982	0.645514
	1.27091	0.645712
	1.27089	0.635404
	1.26863	0.635801
	1.26322	0.625989
	1.26102	0.626088
	1.25992	0.625295
	1.26192	0.624522
	1.26751	0.625493
	1.2545	0.62579
	1.25531	0.627574
	1.25331	0.61806
	1.2543	0.618555
	1.252	0.608941
	1.24541	0.60904
	1.24769	0.645216
	1.24874	0.651163
	1.23458	0.650172
	1.23337	0.636296
	1.2312	0.627376
	1.23227	0.632332
	1.22048	0.59566
	1.22128	0.603589
	1.22344	0.605572
	1.22128	0.586146
	1.22038	0.586839
	1.21135	0.57782
	1.21237	0.578811
	1.21355	0.57901
	1.21135	0.579902
	1.20045	0.580397
	1.20036	0.570684
	1.19816	0.568226
	1.22224	0.566066
	1.20054	0.567126
	1.18934	0.567364
	1.18164	0.558305
	1.18054	0.559326
	1.18274	0.558176
	1.18294	0.548196
	1.18296	0.547859
	1.18351	0.547264
	1.17392	0.547304
	1.17603	0.547413
	1.17624	0.548087
	1.17633	0.539167
	1.16571	0.540753
	1.1663	0.540356
	1.15629	0.538473
	1.15736	0.539365
	1.15676	0.539861
	1.15688	0.540654
	1.15677	0.54105
	1.14417	0.540257
	1.14738	0.531436
	1.14428	0.531337
	1.14637	0.532427
	1.13206	0.532923
	1.13216	0.526183
	1.13217	0.526084
	1.13327	0.52539
	1.13339	0.525489
	1.12654	0.526203
	1.12215	0.526104
	1.12207	0.51647
	1.12015	0.516569
	1.12015	0.516669
	1.12215	0.516768
	1.12208	0.51652
	1.11315	0.516966
	1.11326	0.51765
	1.11335	0.523517
	1.11343	0.57227
	1.10327	0.570486
	1.10451	0.566621
	1.10435	0.557007
	1.12323	0.560971
	1.08541	0.549078
	1.08659	0.492783
	1.08697	0.493278
	1.08749	0.483763
	1.08802	0.484854
	1.08793	0.479006
	1.08749	0.477916
	1.07785	0.477817
	1.07758	0.467608
	1.07789	0.46741
	1.07801	0.466915
	1.0682	0.457202
	1.05832	0.447489
	1.06047	0.447092
	1.06036	0.447687
	1.05863	0.447508
	1.05169	0.44732
	1.0517	0.447608
	1.05199	0.447796
	1.0521	0.44511
	1.05208	0.438271
	1.04615	0.441443
	1.04298	0.440462
	1.04307	0.439272
	1.04299	0.439332
	1.04189	0.439451
	1.03217	0.439243
	1.03287	0.440204
	1.03295	0.438281
	1.03288	0.438489
	1.03282	0.441572
	1.02207	0.438251
	1.02208	0.445913
	1.02526	0.436983
	1.02514	0.444218
	1.02315	0.43847
	1.02216	0.437181
	1.02304	0.427369
	1.01316	0.427171
	1.01326	0.427468
	1.01504	0.427666
	1.00552	0.427765
	1.00545	0.42729
	1.00552	0.427577
	1.00651	0.42836
	1.00612	0.428657
	1.00522	0.428955
	1.00565	0.429054
	0.992107	0.42945
	0.991116	0.429252
	1.08428	0.429351
	1.0823	0.418845
	1.00301	0.418746
	0.985466	0.418449
	0.984604	0.419539
	0.986685	0.419737
	0.983494	0.419638
	0.986695	0.420035
	0.984535	0.419936
	0.985317	0.410223
	0.974425	0.410421
	0.973444	0.410718
	0.974441	0.438073
	0.974435	0.436091
	0.973513	0.427171
	0.963513	0.448975
	0.953542	0.450958
	0.953671	0.451949
	0.954206	0.454922
	0.953889	0.456904
	0.954573	0.388716
	0.955881	0.388914
	0.955564	0.388716
	0.955653	0.388616
	0.95598	0.379895
	0.952373	0.38039
	0.942541	0.380291
	0.941738	0.380192
	0.94156	0.42618
	0.94375	0.371074
	0.933859	0.369488
	0.935765	0.368596
	0.936041	0.359478
	0.933852	0.357892
	0.668309	0.357892
	0.936039	0.348575
	0.93376	0.348774
	0.93595	0.348476
	0.923928	0.349093
	0.924949	0.348972
	0.926039	0.349269
	0.927337	0.34917
	0.920617	0.349071
	0.920608	0.350181
	0.920578	0.348575
	0.920558	0.347981
	0.907386	0.348
	0.904215	0.338962
	0.658527	0.339061
	0.907961	0.339556
	0.910667	0.34025
	0.906217	0.340845
	0.906197	0.340349
	0.924909	0.340746
	0.92481	0.34134
	0.901816	0.341439
	0.893887	0.331588
	0.893689	0.331132
	0.882269	0.331231
	0.886483	0.33133
	0.886186	0.331825
	0.886275	0.331925
	0.886146	0.33188
	0.876315	0.323599
	0.876295	0.323698
	0.876384	0.324194
	0.866671	0.311607
	0.86227	0.309426
	0.856413	0.311508
	0.856472	0.311607
	0.85676	0.312697
	0.857434	0.352837
	0.853459	0.373651
	0.853271	0.378606
	0.852488	0.377615
	0.84335	0.306255
	0.842874	0.300308
	0.842676	0.288335
	0.842785	0.289604
	0.832894	0.289505
	0.664483	0.29
	0.833042	0.280119
	0.833072	0.285144
	0.833518	0.284648
	0.832636	0.283657
	0.824846	0.28554
	0.825014	0.285639
	0.825916	0.286234
	0.826045	0.276719
	0.817214	0.27662
	0.816798	0.260762
	0.817115	0.259771
	0.806927	0.258582
	0.807283	0.258483
	0.805004	0.258384
	0.805926	0.258285
	0.825797	0.257789
	0.814102	0.266412
	0.818166	0.259989
	0.665475	0.25882
	0.825797	0.249563
	0.806966	0.248869
	0.784101	0.249365
	0.785172	0.249573
	0.77527	0.239771
	0.774378	0.238978
	0.764259	0.241238
	0.765022	0.241337
	0.764864	0.241138
	0.764814	0.239949
	0.755458	0.245896
	0.755557	0.227957
	0.755646	0.2343
	0.755735	0.234894
	0.755835	0.233903
	0.756211	0.223001
	0.755993	0.221415
	0.756528	0.221217
	0.75636	0.211207
	0.755468	0.210414
	0.745448	0.210315
	0.745596	0.198223
	0.745983	0.188312
	0.750988	0.190393
	0.748907	0.190691
	0.745547	0.191285
	0.74747	0.190294
	0.737945	0.180086
	0.738282	0.179788
	0.735408	0.178401
	0.724505	0.179987
	0.727479	0.16849
	0.718559	0.169976
	0.718955	0.158578
	0.719193	0.160759
	0.722394	0.148667
	0.707002	0.150055
	0.706071	0.138756
	0.705803	0.141938
	0.705783	0.140976
	0.70611	0.141829
	0.656832	0.142126
	0.723316	0.128845
	0.7675	0.118934
	0.748689	0.121015
	0.688211	0.121114
	0.68606	0.122205
	0.688151	0.124385
	0.686625	0.0693781
	0.67942	0.109023
	0.67831	0.0792892
	0.680629	0.0892004
	0.662362	0.412711
	0.660717	0.443989
	0.662432	0.424703
	0.647625	0.417708
	0.65151	0.441691
	0.650796	0.486659
	0.647724	0.465674
	0.652977	0.467673
	0.645335	0.468672
	0.635226	0.470671
	0.614511	0.444689
	0.61467	0.461677
	0.61463	0.436694
	0.60467	0.480664
	0.612896	0.488658
	0.605502	0.481663
	0.610953	0.487659
	0.586166	0.478965
	0.59351	0.472669
	0.588158	0.474668
	0.576948	0.480843
	0.583202	0.476996
	0.566036	0.462676
	0.566214	0.482662
	0.566244	0.484661
	0.556129	0.483092
	0.556254	0.498951
	0.557245	0.487389
	0.559415	0.477009
	0.553241	0.48778
	0.547512	0.498885
	0.552785	0.490826
	0.51871	0.477046
	0.522744
	0.51093
	0.508868
	0.487837
	0.49225
	0.47123
	0.468213
	0.458123
	0.457033
	0.458103
	0.461384
	0.450393
	0.451721
	0.421878
	0.42173
	0.392026
	0.361291
	0.364403
	0.343481
	0.261991
	0.261996
	0.232268
	0.991306
	0.918357
	0.997302
	1.01029
	1.02129
	1.01229
	1.04327
	1.03128
	0.910363
	0.922354
	0.993305
	0.917358
	0.994304
	0.916359
	0.991306
	0.997602
	0.991536
	0.939343
	0.954332
	0.996832
	1.11122
	1.02029
	1.02051
	1.01049
	1.03248
	1.02158
	1.12022
	1.09124
	1.08724
	1.02129
	1.11222
	1.08624
average	1	0.487252
SD	0.294754	0.227112
ttest	5.75169e-120

## Sheet: Description
The relative mRNA expression of ACSM3 verified in the second cohort. 386 subjects were classified with MetS, and 440 were as control subjects. Values were represented as mean ± SD. Statistics were performed using Student’s t test.
