# Supplementary material for: Liver ACSM3 deficiency mediates metabolic syndrome via a lauric acid-HNF4α-p38 MAPK axis
Source: EMBO J. 2024 Jan 8;43(4):3. doi: 10.1038/s44318-023-00020-1 (PMC10897460; doi:10.1038/s44318-023-00020-1)
Supplement: Supplementary file 5 — Source Data Fig. 2 [file 44318_2023_20_MOESM5_ESM.zip › Figure 2/2G/2G.xlsx]

## Sheet: Figure data
Figure 2G
ITT line chart
Time(min)	Control-ND						average	SD	ttest
0	7.2	8	8.6	7.6	6	8	7.56667	0.898146	0.584874
30	5.3	5.6	5.2	6.1	6.3	4.7	5.53333	0.595539	0.0106972
60	6.5	6	6.3	5.4	5	7.3	6.08333	0.818332	0.192335
90	6	7.5	7.6	6.2	6	6.7	6.66667	0.731209	0.0956897
120	6	9	7	5	6	7.9	6.81667	1.45659	0.0721283
Time(min)	Acsm3 KO-ND						average	SD
0	7.5	8.9	8	7.9	6.1	8.9	7.88333	1.04003
30	6	6.1	7	6.5	6.3	7.2	6.51667	0.487511
60	6	6.5	6.8	8	6	7	6.71667	0.749444
90	7.2	8.7	7	8.3	6	8.8	7.66667	1.11295
120	9.4	9	7	10	8	7	8.4	1.26491
AUC
	Control-ND	Acsm3 KO-ND
	732	829.5
	828	907.5
	807	849
	720	952.5
	699	760.5
	799.5	928.5
average	764.25	871.25
SD	53.6468	71.6894
ttest	0.0151145

## Sheet: Description
ITT and respective AUC between Acsm3 KO and control mice (n = 6 biologically independent samples in each group). Values were represented as mean ± SD. Statistics were performed using Student’s t test.
