# Supplementary material for: Liver ACSM3 deficiency mediates metabolic syndrome via a lauric acid-HNF4α-p38 MAPK axis
Source: EMBO J. 2024 Jan 8;43(4):3. doi: 10.1038/s44318-023-00020-1 (PMC10897460; doi:10.1038/s44318-023-00020-1)
Supplement: Supplementary file 5 — Source Data Fig. 2 [file 44318_2023_20_MOESM5_ESM.zip › Figure 2/2I/2I.xlsx]

## Sheet: Figure data
Figure 2I
	Control-ND	Acsm3 KO-ND
	5.2	5.9
	5.7	10.3
	7.3	9.6
	6.8	7.9
	6.2	5.3
	6.9	7.5
average	6.35	7.75
SD	0.796869	1.97155
ttest	0.137898

## Sheet: Description
The fasting Ins (μU/mL) of Acsm3 KO and control mice (n = 6 biologically independent samples in each group). Values were represented as mean ± SD. Statistics were performed using Student’s t test.
