# Supplementary material for: Liver ACSM3 deficiency mediates metabolic syndrome via a lauric acid-HNF4α-p38 MAPK axis
Source: EMBO J. 2024 Jan 8;43(4):3. doi: 10.1038/s44318-023-00020-1 (PMC10897460; doi:10.1038/s44318-023-00020-1)
Supplement: Supplementary file 5 — Source Data Fig. 2 [file 44318_2023_20_MOESM5_ESM.zip › Figure 2/2H/2H.xlsx]

## Sheet: Figure data
Figure 2H
	Control-ND	Acsm3 KO-ND
	5.4	7.3
	6.9	8.2
	4.3	6.9
	7.1	5.5
	6.7	7.1
	5.8	8.4
average	6.03333	7.23333
SD	1.07641	1.04243
ttest	0.0782247

## Sheet: Description
The fasting Glu (mmol/L) of Acsm3 KO and control mice (n = 6 biologically independent samples in each group). Values were represented as mean ± SD. Statistics were performed using Student’s t test.
