# Supplementary material for: Liver ACSM3 deficiency mediates metabolic syndrome via a lauric acid-HNF4α-p38 MAPK axis
Source: EMBO J. 2024 Jan 8;43(4):3. doi: 10.1038/s44318-023-00020-1 (PMC10897460; doi:10.1038/s44318-023-00020-1)
Supplement: Supplementary file 5 — Source Data Fig. 2 [file 44318_2023_20_MOESM5_ESM.zip › Figure 2/2F/2F.xlsx]

## Sheet: Figure data
Figure 2F
GTT line chart
Time(min)	Control-ND						average	SD	ttest
0	7.5	6.9	9.4	7	7.7	8.5	7.83333	0.958471	0.0648414
30	22.5	20.6	24.3	25.5	21.6	25.4	23.3167	2.05272	0.0191872
60	18.1	23.3	20.1	20.8	24.3	21.1	21.2833	2.23465	0.00444781
90	19.2	22.1	17.1	21.9	23.3	19.3	20.4833	2.32587	0.49486
120	18.1	13.8	16.8	17.2	18.8	16.5	16.8667	1.72704	0.0197251
Time(min)	Acsm3 KO-ND						average	SD
0	9.7	8	9.4	9.5	8.5	8.1	8.86667	0.755425
30	27.2	26.1	24.6	24.3	28.7	30.3	26.8667	2.34833
60	24.5	25.3	25.9	23.9	24	27.4	25.1667	1.33816
90	20.7	18	21.2	21.6	22.3	24.6	21.4	2.15314
120	18.2	20.9	20.3	21.3	17.2	19.3	19.5333	1.60333
AUC
	Control-ND	Acsm3 KO-ND
	2178	2591
	2291	2567
	2238	2597
	2409	2556
	2474	2636
	2349	2880
average	2323.17	2637.83
SD	109.678	121.838
ttest	0.000839318

## Sheet: Description
GTT and respective AUC between Acsm3 KO and control mice (n = 6 biologically independent samples in each group). Values were represented as mean ± SD. Statistics were performed using Student’s t test.
