# Supplementary material for: Liver ACSM3 deficiency mediates metabolic syndrome via a lauric acid-HNF4α-p38 MAPK axis
Source: EMBO J. 2024 Jan 8;43(4):3. doi: 10.1038/s44318-023-00020-1 (PMC10897460; doi:10.1038/s44318-023-00020-1)
Supplement: Supplementary file 5 — Source Data Fig. 2 [file 44318_2023_20_MOESM5_ESM.zip › Figure 2/2D/2D.xlsx]

## Sheet: Figure data
Figure 2D
Body Weight (g)
	Control-ND	Acsm3 KO-ND
	36.4	22.3
	33.2	25.8
	32.4	24.6
	38.1	27.4
	36.4	21.3
	31.3	26.4
average	34.6333	24.6333
SD	2.69864	2.39555
ttest	4.81062e-05
Liver Weight (g)
	Control-ND	Acsm3 KO-ND
	1.274	1.4934
	1.328	1.686
	1.2312	1.5284
	1.0192	1.704
	1.2376	1.3354
	0.939	1.1352
average	1.1715	1.4804
SD	0.155038	0.216762
ttest	0.0175726
Liver Weight/Body Weight
	Control-ND	Acsm3 KO-ND
	0.035	0.0669686
	0.04	0.0653488
	0.038	0.0621301
	0.0267507	0.0621898
	0.034	0.0626948
	0.03	0.043
average	0.0339584	0.0603887
SD	0.00493037	0.0087391
ttest	7.32778e-05

## Sheet: Description
The body weights (g), liver weights (g), and liver weight/body weight of Acsm3 KO and control mice (n = 6 biologically independent samples in each group). Values were represented as mean ± SD. Statistics were performed using Student’s t test.
