# Supplementary material for: Liver ACSM3 deficiency mediates metabolic syndrome via a lauric acid-HNF4α-p38 MAPK axis
Source: EMBO J. 2024 Jan 8;43(4):3. doi: 10.1038/s44318-023-00020-1 (PMC10897460; doi:10.1038/s44318-023-00020-1)
Supplement: Supplementary file 5 — Source Data Fig. 2 [file 44318_2023_20_MOESM5_ESM.zip › Figure 2/2M/2M.xlsx]

## Sheet: Figure data
Figure 2M
TC (mmol/L)
	Control-ND	Acsm3 KO-ND
	2.89	3.57
	2.17	3.25
	2.91	3.43
	3.36	2.86
	3.22	3.12
	2.9	4.09
average	2.90833	3.38667
SD	0.411505	0.423635
ttest	0.0753842
TG (mmol/L)
	Control-ND	Acsm3 KO-ND
	0.45	0.79
	0.58	0.72
	0.57	0.83
	0.64	0.68
	0.79	0.72
	0.68	0.89
average	0.618333	0.771667
SD	0.11479	0.0793515
ttest	0.0226419
NEFA (mmol/L)
	Control-ND	Acsm3 KO-ND
	0.32	0.54
	0.43	0.55
	0.43	0.54
	0.54	0.79
	0.76	0.63
	0.84	0.82
average	0.553333	0.645
SD	0.204906	0.128802
ttest	0.375394
HDL-C (mmol/L)
	Control-ND	Acsm3 KO-ND
	0.98	0.98
	1.43	0.92
	1.89	1.43
	2.04	0.78
	1.53	1.23
	1.64	1.66
average	1.585	1.16667
SD	0.373135	0.335241
ttest	0.0683252
LDL-C (mmol/L)
	Control-ND	Acsm3 KO-ND
	0.78	1.41
	0.82	1.22
	0.94	0.89
	1.22	1.76
	1.37	0.95
	1.09	2.02
average	1.03667	1.375
SD	0.232264	0.448408
ttest	0.13181

## Sheet: Description
The contents (mmol/L) of serum TC, TG, NEFA, HDL-C, and LDL-C in Acsm3 KO and control mice (n = 6 biologically independent samples in each group). Values were represented as mean ± SD. Statistics were performed using Student’s t test.
