# Supplementary material for: Liver ACSM3 deficiency mediates metabolic syndrome via a lauric acid-HNF4α-p38 MAPK axis
Source: EMBO J. 2024 Jan 8;43(4):3. doi: 10.1038/s44318-023-00020-1 (PMC10897460; doi:10.1038/s44318-023-00020-1)
Supplement: Supplementary file 5 — Source Data Fig. 2 [file 44318_2023_20_MOESM5_ESM.zip › Figure 2/2J/2J.xlsx]

## Sheet: Figure data
Figure 2J
	Control-ND	Acsm3 KO-ND
	1.248	1.91422
	1.748	3.75378
	1.39511	2.944
	2.14578	1.93111
	1.84622	1.67244
	1.77867	2.8
average	1.69363	2.50259
SD	0.324225	0.801333
ttest	0.0448387

## Sheet: Description
The HOMA-IR indexes of Acsm3 KO and control mice (n = 6 biologically independent samples in each group). HOMA-IR = fasting Glu (mmol/L) × fasting Ins (μU/mL)/22.5. Values were represented as mean ± SD. Statistics were performed using Student’s t test.
