# Supplementary material for: Liver ACSM3 deficiency mediates metabolic syndrome via a lauric acid-HNF4α-p38 MAPK axis
Source: EMBO J. 2024 Jan 8;43(4):3. doi: 10.1038/s44318-023-00020-1 (PMC10897460; doi:10.1038/s44318-023-00020-1)
Supplement: Supplementary file 5 — Source Data Fig. 2 [file 44318_2023_20_MOESM5_ESM.zip › Figure 2/2K/2K.xlsx]

## Sheet: Figure data
Figure 2K
ALT(IU/mL)
	Control-ND	Acsm3 KO-ND
	24.73	38.29
	33.16	41.77
	38.27	26.73
	16.55	32.14
	29.88	21.11
	27.16	39.14
average	28.2917	33.1967
SD	7.45149	8.04722
ttest	0.298979
AST(IU/mL)
	Control-ND	Acsm3 KO-ND
	25.22	41.44
	33.82	52.13
	39.72	41.44
	41.33	28.19
	49.82	31.65
	22.15	37.27
average	35.3433	38.6867
SD	10.4253	8.45679
ttest	0.555431

## Sheet: Description
The contents (IU/mL) of serum ALT and AST in Acsm3 KO and control mice (n = 6 biologically independent samples in each group). Values were represented as mean ± SD. Statistics were performed using Student’s t test.
