# Supplementary material for: Liver ACSM3 deficiency mediates metabolic syndrome via a lauric acid-HNF4α-p38 MAPK axis
Source: EMBO J. 2024 Jan 8;43(4):3. doi: 10.1038/s44318-023-00020-1 (PMC10897460; doi:10.1038/s44318-023-00020-1)
Supplement: Supplementary file 5 — Source Data Fig. 2 [file 44318_2023_20_MOESM5_ESM.zip › Figure 2/2L/2L.xlsx]

## Sheet: Figure data
Figure 2L
TC(mmol/gprot)
	Control-ND	Acsm3 KO-ND
	0.27	0.44
	0.19	0.57
	0.35	0.58
	0.39	0.76
	0.65	0.28
	0.59	0.56
average	0.406667	0.531667
SD	0.179963	0.160302
ttest	0.232683
TG (mmol/gprot)
	Control-ND	Acsm3 KO-ND
	1.04	1.52
	1.19	1.34
	0.87	1.53
	0.92	1.98
	1.32	0.99
	1.38	1.85
average	1.12	1.535
SD	0.210428	0.355682
ttest	0.0336904
NEFA (μmol/g)
	Control-ND	Acsm3 KO-ND
	3.12	4.86
	2.43	3.77
	3.97	5.42
	5.11	2.84
	4.28	3.21
	3.32	4.96
average	3.705	4.17667
SD	0.947729	1.05004
ttest	0.433075

## Sheet: Description
The contents of hepatic TC (mmol/gprot), TG (mmol/gprot), and NEFA (μmol/g) in Acsm3 KO and control mice (n = 6 biologically independent samples in each group). Values were represented as mean ± SD. Statistics were performed using Student’s t test.
