# Supplementary material for: Liver ACSM3 deficiency mediates metabolic syndrome via a lauric acid-HNF4α-p38 MAPK axis
Source: EMBO J. 2024 Jan 8;43(4):3. doi: 10.1038/s44318-023-00020-1 (PMC10897460; doi:10.1038/s44318-023-00020-1)
Supplement: Supplementary file 5 — Source Data Fig. 2 [file 44318_2023_20_MOESM5_ESM.zip › Figure 2/2E/2E.xlsx]

## Sheet: Figure data
Figure 2E
	Control-ND						average	SD	ttest
Day1	4.3	4.4	4.5	4.7	4.7	4.8	4.56667	0.196638	0.000678149
Day2	5.2	4.7	4.5	3.6	3.8	4	4.3	0.60663	0.116292
Day3	4.1	4.2	4.2	3.7	3.7	3.9	3.96667	0.233809	0.000230819
Day4	4.5	5	5.2	3.5	3.8	4	4.33333	0.680196	0.00272822
Day5	5	5.4	5.3	4.5	4.6	4.8	4.93333	0.36697	0.00142734
	Acsm3 KO-ND						average	SD
Day1	4	4.2	4.1	3.8	3.4	3.7	3.86667	0.294392
Day2	3.6	3.7	4	4.1	4	3.7	3.85	0.207364
Day3	3	3.2	3.4	3.5	2.9	2.8	3.13333	0.280476
Day4	3	2.6	2.5	2.8	2.4	4	2.88333	0.587934
Day5	4	4.5	4.3	4.2	3.8	3.7	4.08333	0.30605

## Sheet: Description
The average daily food intake of Acsm3 KO and control mice for five consecutive days (n = 6 biologically independent samples in each group). Values were represented as mean ± SD. Statistics were performed using Student’s t test.
