# Supplementary material for: Liver ACSM3 deficiency mediates metabolic syndrome via a lauric acid-HNF4α-p38 MAPK axis
Source: EMBO J. 2024 Jan 8;43(4):3. doi: 10.1038/s44318-023-00020-1 (PMC10897460; doi:10.1038/s44318-023-00020-1)
Supplement: Supplementary file 5 — Source Data Fig. 2 [file 44318_2023_20_MOESM5_ESM.zip › Figure 2/2B/README.txt]

Hepatic Acsm3 protein expression was detected by western blot in Acsm3 knockout and control mice(n = 6 mice in each group).
