# Supplementary material for: Liver ACSM3 deficiency mediates metabolic syndrome via a lauric acid-HNF4α-p38 MAPK axis
Source: EMBO J. 2024 Jan 8;43(4):3. doi: 10.1038/s44318-023-00020-1 (PMC10897460; doi:10.1038/s44318-023-00020-1)
Supplement: Supplementary file 6 — Source Data Fig. 3 [file 44318_2023_20_MOESM6_ESM.zip]

Archive with 56 entries (44 files):
- Figure 3/
- __MACOSX/._Figure 3
- Figure 3/3K/
- __MACOSX/Figure 3/._3K
- Figure 3/3E/
- __MACOSX/Figure 3/._3E
- Figure 3/3B/
- __MACOSX/Figure 3/._3B
- Figure 3/3C/
- __MACOSX/Figure 3/._3C
- Figure 3/3D/
- __MACOSX/Figure 3/._3D
- Figure 3/3J/
- __MACOSX/Figure 3/._3J
- Figure 3/.DS_Store
- __MACOSX/Figure 3/._.DS_Store
- Figure 3/3H/
- __MACOSX/Figure 3/._3H
- Figure 3/3A/
- __MACOSX/Figure 3/._3A
- Figure 3/3F/
- __MACOSX/Figure 3/._3F
- Figure 3/3G/
- __MACOSX/Figure 3/._3G
- Figure 3/3I/
- __MACOSX/Figure 3/._3I
- Figure 3/3K/3K.xlsx
- __MACOSX/Figure 3/3K/._3K.xlsx
- Figure 3/3E/3E.xlsx
- __MACOSX/Figure 3/3E/._3E.xlsx
- Figure 3/3B/3B.xlsx
- __MACOSX/Figure 3/3B/._3B.xlsx
- Figure 3/3C/3C.xlsx
- __MACOSX/Figure 3/3C/._3C.xlsx
- Figure 3/3D/3D.xlsx
- __MACOSX/Figure 3/3D/._3D.xlsx
- Figure 3/3J/3J.xlsx
- __MACOSX/Figure 3/3J/._3J.xlsx
- Figure 3/3H/3H.xlsx
- __MACOSX/Figure 3/3H/._3H.xlsx
- Figure 3/3A/3A.xlsx
- __MACOSX/Figure 3/3A/._3A.xlsx
- Figure 3/3F/HE_Acsm3 KO.tif
- __MACOSX/Figure 3/3F/._HE_Acsm3 KO.tif
- Figure 3/3F/3F.xlsx
- __MACOSX/Figure 3/3F/._3F.xlsx
- Figure 3/3F/HE_Control.tif
- __MACOSX/Figure 3/3F/._HE_Control.tif
- Figure 3/3G/Oil red O_Acsm3 KO.tif
- __MACOSX/Figure 3/3G/._Oil red O_Acsm3 KO.tif
- Figure 3/3G/Oil red O_Control.tif
- __MACOSX/Figure 3/3G/._Oil red O_Control.tif
- Figure 3/3G/3G.xlsx
- __MACOSX/Figure 3/3G/._3G.xlsx
- Figure 3/3I/3I.xlsx
- __MACOSX/Figure 3/3I/._3I.xlsx
