# Supplementary material for: Liver ACSM3 deficiency mediates metabolic syndrome via a lauric acid-HNF4α-p38 MAPK axis
Source: EMBO J. 2024 Jan 8;43(4):3. doi: 10.1038/s44318-023-00020-1 (PMC10897460; doi:10.1038/s44318-023-00020-1)
Supplement: Supplementary file 6 — Source Data Fig. 3 [file 44318_2023_20_MOESM6_ESM.zip › Figure 3/3K/3K.xlsx]

## Sheet: Figure data
Figure 3K
Acsm3 KO-FF vs Control-FF
FFA(6:0)-OH	FFA(6:0-DC)	FFA(7:0-DC)	FFA(8:0)	FFA(8:0-DC)	FFA(9:0)	FFA(9:0-DC)	FFA(10:0)	FFA(11:0)	FFA(12:0)
1.14724	1.41476	2.52804	1.81916	2.76994	2.38541	2.30928	1.69697	2.09091	7.08436
1.24724	1.21476	2.72804	1.91916	2.37699	2.18541	2.10928	1.29697	1.89091	6.78436
1.38966	1.59831	3.00593	2.05066	2.0859	2.03499	1.8724	1.88384	1.69091	5.75403
2.05383	1.84878	1.90166	1.88546	1.76568	1.94607	1.72349	1.72323	2.03636	7.81261
1.8559	1.50705	1.81697	1.95485	3.11707	1.77517	1.92354	2.02273	1.52727	6.77251
1.78966	2.09831	1.70593	1.55066	2.4859	1.83499	1.8724	2.28384	2.69091	7.75403

## Sheet: Description
Medium-chain fatty acids in the livers of Acsm3 KO and control mice detected by mass spectrometry. Data showed the fold changes (Acsm3 KO vs control mice, under FF diet). Values were represented as mean ± SD (n = 6 biologically independent samples in each group).
