# Supplementary material for: Liver ACSM3 deficiency mediates metabolic syndrome via a lauric acid-HNF4α-p38 MAPK axis
Source: EMBO J. 2024 Jan 8;43(4):3. doi: 10.1038/s44318-023-00020-1 (PMC10897460; doi:10.1038/s44318-023-00020-1)
Supplement: Supplementary file 6 — Source Data Fig. 3 [file 44318_2023_20_MOESM6_ESM.zip › Figure 3/3E/3E.xlsx]

## Sheet: Figure data
Figure 3E
ALT(IU/mL)
	Control	Acsm3 KO
	101.99	151.42
	92.35	179.92
	125.12	145.72
	94.23	121.13
	88.19	148.77
	113.24	91.44
average	102.52	139.733
SD	14.1666	30.1575
ttest	0.0209845
AST(IU/mL)
	Control	Acsm3 KO
	82.19	141.42
	101.33	191.32
	131.2	201.54
	94.33	143.22
	74.13	155.17
	85.62	83.42
average	94.8	152.682
SD	20.1909	42.1895
ttest	0.0126489

## Sheet: Description
The contents (IU/mL) of serum ALT and AST in Acsm3 KO and control mice under FF diet (n = 6 biologically independent samples in each group). Values were represented as mean ± SD. Statistics were performed using Student’s t test.
