# Supplementary material for: Liver ACSM3 deficiency mediates metabolic syndrome via a lauric acid-HNF4α-p38 MAPK axis
Source: EMBO J. 2024 Jan 8;43(4):3. doi: 10.1038/s44318-023-00020-1 (PMC10897460; doi:10.1038/s44318-023-00020-1)
Supplement: Supplementary file 6 — Source Data Fig. 3 [file 44318_2023_20_MOESM6_ESM.zip › Figure 3/3B/3B.xlsx]

## Sheet: Figure data
Figure 3B
GTT line chart
Time(min)	Control						average	SD	ttest
0	8.6	11	10.4	9.5	9	8.1	9.43333	1.1003	0.0750564
30	32.1	30.1	31.6	30.3	27.7	29	30.1333	1.62809	0.00824203
60	26.5	23.3	22.9	26.9	27	28.4	25.8333	2.216	0.00033144
90	23.7	20.7	22.2	21.6	24.3	19.6	22.0167	1.77923	0.000668366
120	21.2	22.9	20.3	21.3	20.2	18.3	20.7	1.52447	0.00152441
Time(min)	Acsm3 KO						average	SD
0	9	10	10.4	13	12	11	10.9	1.43527
30	34.2	36.1	34.6	29.3	34.7	35.3	34.0333	2.41136
60	35.5	32.3	29.9	31.9	31	32.4	32.1667	1.88432
90	25.7	28.7	29.2	28.6	31.3	24.6	28.0167	2.45065
120	24.2	23.9	27.3	25.3	23.2	23.3	24.5333	1.55263
AUC
	Control	Acsm3 KO
	2916	3360
	2732	3422
	2762	3377
	2826	3269
	2808	3438
	2706	3284
average	2791.67	3358.33
SD	75.7408	69.6525
ttest	9.65251e-08

## Sheet: Description
GTT and respective AUC between Acsm3 KO and control mice under FF diet (n = 6 biologically independent samples in each group). Values were represented as mean ± SD. Statistics were performed using Student’s t test.
