# Supplementary material for: Liver ACSM3 deficiency mediates metabolic syndrome via a lauric acid-HNF4α-p38 MAPK axis
Source: EMBO J. 2024 Jan 8;43(4):3. doi: 10.1038/s44318-023-00020-1 (PMC10897460; doi:10.1038/s44318-023-00020-1)
Supplement: Supplementary file 6 — Source Data Fig. 3 [file 44318_2023_20_MOESM6_ESM.zip › Figure 3/3C/3C.xlsx]

## Sheet: Figure data
Figure 3C
ITT line chart
Time(min)	Control						average	SD	ttest
0	9.8	8	8.9	9.7	10	9	9.23333	0.750111	0.0324306
30	7.7	7.5	6.7	6.1	7.3	6.8	7.01667	0.594699	0.00436698
60	8.2	7.8	7	6.5	8.4	8.3	7.7	0.779744	0.0103894
90	8.7	7.5	7	9	8.3	8	8.08333	0.746771	0.00711827
120	9.4	8	8	10.8	9	9	9.03333	1.03859	0.113352
Time(min)	Acsm3 KO						average	SD
0	9.8	10.6	8.9	11	11	11.7	10.5	1
30	9	8	8	11	8.3	9.5	8.96667	1.16046
60	8.5	10	9.5	9	8.7	8.3	9	0.644981
90	8.7	11	9.5	11.1	8.8	10	9.85	1.04451
120	9.7	8	10	10.8	12	11	10.25	1.36785
AUC
	Control	Acsm3 KO
	1026	1079
	924	1149
	874.5	1094
	955.5	1260
	1005	1119
	963	1175
average	958	1146
SD	54.7586	65.9818
ttest	0.000314232

## Sheet: Description
ITT and respective AUC between Acsm3 KO and control mice under FF diet (n = 6 biologically independent samples in each group). Values were represented as mean ± SD. Statistics were performed using Student’s t test.
