# Supplementary material for: Liver ACSM3 deficiency mediates metabolic syndrome via a lauric acid-HNF4α-p38 MAPK axis
Source: EMBO J. 2024 Jan 8;43(4):3. doi: 10.1038/s44318-023-00020-1 (PMC10897460; doi:10.1038/s44318-023-00020-1)
Supplement: Supplementary file 6 — Source Data Fig. 3 [file 44318_2023_20_MOESM6_ESM.zip › Figure 3/3D/3D.xlsx]

## Sheet: Figure data
Figure 3D
	Control	Acsm3 KO
	8.19111	20.4933
	5.11467	18.032
	11.9	14.256
	8.76267	14.0533
	9.1	15.1227
	8.09067	14.1587
average	8.52652	16.0193
SD	2.17753	2.65737
ttest	0.000327222

## Sheet: Description
The HOMA-IR indexes of Acsm3 KO and control mice under FF diet (n = 6 biologically independent samples in each group). HOMA-IR = fasting Glu (mmol/L) × fasting Ins (μU/mL)/22.5. Values were represented as mean ± SD. Statistics were performed using Student’s t test.
