# Supplementary material for: Liver ACSM3 deficiency mediates metabolic syndrome via a lauric acid-HNF4α-p38 MAPK axis
Source: EMBO J. 2024 Jan 8;43(4):3. doi: 10.1038/s44318-023-00020-1 (PMC10897460; doi:10.1038/s44318-023-00020-1)
Supplement: Supplementary file 6 — Source Data Fig. 3 [file 44318_2023_20_MOESM6_ESM.zip › Figure 3/3H/3H.xlsx]

## Sheet: Figure data
Figure 3H
TC (mmol/L)
	Control	Acsm3 KO
	4.63	5.98
	5.59	9.21
	7.21	12.13
	8.14	8.48
	6.92	11.27
	7.81	13.98
average	6.71667	10.175
SD	1.35126	2.86012
ttest	0.0231727
TG (mmol/L)
	Control	Acsm3 KO
	1.38	2.27
	1.18	4.98
	2.71	3.45
	2.42	5.77
	1.57	4.96
	2.23	4.44
average	1.915	4.31167
SD	0.621571	1.25866
ttest	0.00188161
NEFA (mmol/L)
	Control	Acsm3 KO
	1.13	1.76
	0.54	2.45
	1.59	1.87
	1.33	1.66
	1.04	2.34
	1.07	1.82
average	1.11667	1.98333
SD	0.34938	0.328309
ttest	0.00127821
HDL-C (mmol/L)
	Control	Acsm3 KO
	0.43	0.13
	0.67	0.49
	0.96	0.35
	0.92	0.61
	1.22	0.58
	0.53	0.55
average	0.788333	0.451667
SD	0.297417	0.182474
ttest	0.0397228
LDL-C (mmol/L)
	Control	Acsm3 KO
	4.07	5.98
	5.86	6.15
	3.49	7.33
	2.32	5.72
	5.52	6.08
	3.75	8.41
average	4.16833	6.61167
SD	1.32287	1.04306
ttest	0.00524481

## Sheet: Description
The contents (mmol/L) of serum TC, TG, NEFA, HDL-C, and LDL-C in Acsm3 KO and control mice under FF diet (n = 6 biologically independent samples in each group). Values were represented as mean ± SD. Statistics were performed using Student’s t test.
