# Supplementary material for: Liver ACSM3 deficiency mediates metabolic syndrome via a lauric acid-HNF4α-p38 MAPK axis
Source: EMBO J. 2024 Jan 8;43(4):3. doi: 10.1038/s44318-023-00020-1 (PMC10897460; doi:10.1038/s44318-023-00020-1)
Supplement: Supplementary file 6 — Source Data Fig. 3 [file 44318_2023_20_MOESM6_ESM.zip › Figure 3/3A/3A.xlsx]

## Sheet: Figure data
Figure 3A
Body Weight (g)
	Control	Acsm3 KO
	40.3	39.4
	42.2	38.2
	45.7	40.1
	46	42.2
	47.8	40.4
	50.2	42.8
average	45.3667	40.5167
SD	3.61921	1.72327
ttest	0.0141984
Liver Weight (g)
	Control	Acsm3 KO
	2.5792	5.7186
	2.6164	4.8268
	4.1587	5.614
	2.392	4.642
	3.3938	3.9592
	3.2128	3.5952
average	3.05882	4.72597
SD	0.665744	0.855302
ttest	0.00367539
Liver Weight/Body Weight
	Control	Acsm3 KO
	0.064	0.145142
	0.062	0.126356
	0.091	0.14
	0.052	0.11
	0.071	0.098
	0.064	0.084
average	0.0673333	0.11725
SD	0.0131098	0.0241128
ttest	0.00122583

## Sheet: Description
The body weights (g), liver weights (g), and liver weight/body weight of Acsm3 KO and control mice after feeding high-fat and high-fructose (FF) diet for eight weeks (n = 6 biologically independent samples in each group). Values were represented as mean ± SD. Statistics were performed using Student’s t test.
