# Supplementary material for: Liver ACSM3 deficiency mediates metabolic syndrome via a lauric acid-HNF4α-p38 MAPK axis
Source: EMBO J. 2024 Jan 8;43(4):3. doi: 10.1038/s44318-023-00020-1 (PMC10897460; doi:10.1038/s44318-023-00020-1)
Supplement: Supplementary file 6 — Source Data Fig. 3 [file 44318_2023_20_MOESM6_ESM.zip › Figure 3/3F/3F.xlsx]

## Sheet: Figure data
Figure 3F
	Control	Acsm3 KO
	1.18033	2.65574
	0.84153	3.44262
	0.896175	1.83607
	0.601093	1.6612
	1.13661	2.87432
	1.34426	2.55738
average	1	2.50455
SD	0.27008	0.663395
ttest	0.000434412

## Sheet: Description
Representational images of hematoxylin eosin (H&E) staining of Acsm3 KO and control mice liver. Scale bar, 50μm. The quantification of relative area of ballooning degeneration was based on NIH Image J software (n = 6 biologically independent samples in each group). Values were represented as mean ± SD. Statistics were performed using Student’s t test.
