# Supplementary material for: Liver ACSM3 deficiency mediates metabolic syndrome via a lauric acid-HNF4α-p38 MAPK axis
Source: EMBO J. 2024 Jan 8;43(4):3. doi: 10.1038/s44318-023-00020-1 (PMC10897460; doi:10.1038/s44318-023-00020-1)
Supplement: Supplementary file 6 — Source Data Fig. 3 [file 44318_2023_20_MOESM6_ESM.zip › Figure 3/3G/3G.xlsx]

## Sheet: Figure data
Figure 3G
	Control	Acsm3 KO
	1.26059	3.5684
	1.29967	3.68404
	0.811075	2.7557
	0.918567	3.06189
	0.693811	1.12899
	1.01629	1.51466
average	1	2.61895
SD	0.242508	1.06679
ttest	0.00465225

## Sheet: Description
Representational images of oil red O staining of Acsm3 KO and control mice liver. Scale bar, 50μm. The quantification of relative area of lipid droplet was based on NIH Image J software (n = 6 biologically independent samples in each group). Values were represented as mean ± SD. Statistics were performed using Student’s t test.
