# Supplementary material for: Liver ACSM3 deficiency mediates metabolic syndrome via a lauric acid-HNF4α-p38 MAPK axis
Source: EMBO J. 2024 Jan 8;43(4):3. doi: 10.1038/s44318-023-00020-1 (PMC10897460; doi:10.1038/s44318-023-00020-1)
Supplement: Supplementary file 6 — Source Data Fig. 3 [file 44318_2023_20_MOESM6_ESM.zip › Figure 3/3I/3I.xlsx]

## Sheet: Figure data
Figure 3I
	Control	Acsm3 KO
	0.825503	0.795302
	0.885906	0.714765
	0.946309	0.825503
	1.07718	0.654362
	1.12752	0.926174
	1.13758	0.895973
average	1	0.802013
SD	0.132285	0.104167
ttest	0.0163777

## Sheet: Description
The relative contents of acetyl-coenzyme A (Acetyl-CoA) in the livers of Acsm3 KO and control mice under FF diet (n = 6 biologically independent samples in each group). Values were represented as mean ± SD. Statistics were performed using Student’s t test.
