# Supplementary material for: Liver ACSM3 deficiency mediates metabolic syndrome via a lauric acid-HNF4α-p38 MAPK axis
Source: EMBO J. 2024 Jan 8;43(4):3. doi: 10.1038/s44318-023-00020-1 (PMC10897460; doi:10.1038/s44318-023-00020-1)
Supplement: Supplementary file 7 — Source Data Fig. 4 [file 44318_2023_20_MOESM7_ESM.zip]

Archive with 48 entries (38 files):
- Figure 4/
- __MACOSX/._Figure 4
- Figure 4/.DS_Store
- __MACOSX/Figure 4/._.DS_Store
- Figure 4/4E/
- __MACOSX/Figure 4/._4E
- Figure 4/4B/
- __MACOSX/Figure 4/._4B
- Figure 4/4J/
- __MACOSX/Figure 4/._4J
- Figure 4/4C/
- __MACOSX/Figure 4/._4C
- Figure 4/4D/
- __MACOSX/Figure 4/._4D
- Figure 4/4F/
- __MACOSX/Figure 4/._4F
- Figure 4/4H/
- __MACOSX/Figure 4/._4H
- Figure 4/4I/
- __MACOSX/Figure 4/._4I
- Figure 4/4G/
- __MACOSX/Figure 4/._4G
- Figure 4/4E/4E.xlsx
- __MACOSX/Figure 4/4E/._4E.xlsx
- Figure 4/4B/Control.tif
- __MACOSX/Figure 4/4B/._Control.tif
- Figure 4/4B/Acsm3 KO.tif
- __MACOSX/Figure 4/4B/._Acsm3 KO.tif
- Figure 4/4B/Control_enlarge.tif
- __MACOSX/Figure 4/4B/._Control_enlarge.tif
- Figure 4/4B/Acsm3 KO_enlarge.tif
- __MACOSX/Figure 4/4B/._Acsm3 KO_enlarge.tif
- Figure 4/4B/README.txt
- __MACOSX/Figure 4/4B/._README.txt
- Figure 4/4J/4J.xlsx
- __MACOSX/Figure 4/4J/._4J.xlsx
- Figure 4/4C/4C.xlsx
- __MACOSX/Figure 4/4C/._4C.xlsx
- Figure 4/4D/4D.xlsx
- __MACOSX/Figure 4/4D/._4D.xlsx
- Figure 4/4F/4F.xlsx
- __MACOSX/Figure 4/4F/._4F.xlsx
- Figure 4/4H/4H.xlsx
- __MACOSX/Figure 4/4H/._4H.xlsx
- Figure 4/4I/4I.xlsx
- __MACOSX/Figure 4/4I/._4I.xlsx
- Figure 4/4G/4G.xlsx
- __MACOSX/Figure 4/4G/._4G.xlsx
