# Supplementary material for: Liver ACSM3 deficiency mediates metabolic syndrome via a lauric acid-HNF4α-p38 MAPK axis
Source: EMBO J. 2024 Jan 8;43(4):3. doi: 10.1038/s44318-023-00020-1 (PMC10897460; doi:10.1038/s44318-023-00020-1)
Supplement: Supplementary file 7 — Source Data Fig. 4 [file 44318_2023_20_MOESM7_ESM.zip › Figure 4/4E/4E.xlsx]

## Sheet: Figure data
Figure 4E
	Control						average	SD	ttest
Light	0.91	0.92	0.87	0.88	0.94	0.89	0.901667	0.0263944	0.000225956
Dark	0.88	0.86	0.88	0.87	0.91	0.93	0.888333	0.0263944	0.00217564
	Acsm3 KO						average
Light	0.77	0.78	0.86	0.81	0.82	0.8	0.806667	0.0320416
Dark	0.79	0.83	0.85	0.78	0.83	0.85	0.821667	0.0299444

## Sheet: Description
Respiratory quotient (RQ) of Acsm3 KO and control mice in light and dark, respectively (n = 6 biologically independent samples in each group). Values were represented as mean ± SD. Statistics were performed using Student’s t test.
