# Supplementary material for: Liver ACSM3 deficiency mediates metabolic syndrome via a lauric acid-HNF4α-p38 MAPK axis
Source: EMBO J. 2024 Jan 8;43(4):3. doi: 10.1038/s44318-023-00020-1 (PMC10897460; doi:10.1038/s44318-023-00020-1)
Supplement: Supplementary file 7 — Source Data Fig. 4 [file 44318_2023_20_MOESM7_ESM.zip › Figure 4/4B/README.txt]

Transmission electron microscope (TEM) photographs of liver tissues from Acsm3 KO and control mice. Scale bar, 1 μm.
