# Supplementary material for: Liver ACSM3 deficiency mediates metabolic syndrome via a lauric acid-HNF4α-p38 MAPK axis
Source: EMBO J. 2024 Jan 8;43(4):3. doi: 10.1038/s44318-023-00020-1 (PMC10897460; doi:10.1038/s44318-023-00020-1)
Supplement: Supplementary file 7 — Source Data Fig. 4 [file 44318_2023_20_MOESM7_ESM.zip › Figure 4/4J/4J.xlsx]

## Sheet: Figure data
Figure 4J
	Control	Acsm3 KO
	0.950366	0.50966
	0.850433	0.54064
	1.21919	0.560626
	1.0503	0.550633
	0.78048	0.54064
	1.14923	0.609594
average	1	0.551965
SD	0.170802	0.0329972
ttest	8.8092e-05

## Sheet: Description
Relative mitochondrial membrane potentials of the primary hepatocytes were detected using TMRE probe. Data showed the MFI. n = 6 biologically independent samples in each group. Values were represented as mean ± SD. Statistics were performed using Student’s t test.
