# Supplementary material for: Liver ACSM3 deficiency mediates metabolic syndrome via a lauric acid-HNF4α-p38 MAPK axis
Source: EMBO J. 2024 Jan 8;43(4):3. doi: 10.1038/s44318-023-00020-1 (PMC10897460; doi:10.1038/s44318-023-00020-1)
Supplement: Supplementary file 7 — Source Data Fig. 4 [file 44318_2023_20_MOESM7_ESM.zip › Figure 4/4C/4C.xlsx]

## Sheet: Figure data
Figure 4C
Mitochondrial perimeter (μm)	Control	Acsm3 KO
0-1.0	1	0
1.1-2.0	36	20
2.1-3.0	59	42
3.1-4.0	2	10
4.1-5.0	1	14
5.1-6.0	1	6
≥6.1	0	8
	Control	Acsm3 KO
	0.7	1.7
	4.2	1.8
	5.5	1.9
	1.5	1.9
	1.6	2
	1.6	2
	1.5	1.5
	1.7	1.4
	1.4	1.3
	1.4	1.1
	1.3	1.2
	1.2	1.6
	1.1	1.9
	1.4	1.7
	1.7	1.8
	1.9	1.5
	1.3	1.4
	1.4	1.6
	1.6	2
	1.6	2
	1.5	2.1
	1.5	2.2
	1.9	2.3
	1.8	2.3
	1.8	2.4
	1.3	2.5
	1.2	2.6
	1.2	2.8
	1.1	2.8
	2	2.9
	1.5	2.9
	1.7	2.7
	1.9	2.7
	2	3
	2	3
	1.5	2.9
	1.4	2.8
	1.3	2.7
	1.3	2.7
	2.1	3
	2.1	3
	2.2	2.4
	2.2	2.4
	2.2	2.8
	2.3	2.9
	2.4	2.9
	2.4	2.5
	2.2	2.6
	2.3	2.8
	2.1	2.9
	2.5	2.9
	2.6	2.7
	2.4	2.6
	2.3	2.6
	2.2	2.5
	2.1	2.8
	2.2	2.9
	2.2	2.7
	2.4	2.5
	2.5	2.3
	2.6	2.2
	2.6	2.2
	2.1	3.1
	2.1	3.2
	2.4	3.4
	2.6	4
	2.5	3.7
	2.3	3.9
	2.5	3.8
	2.5	3.7
	2.8	3.6
	2.9	3.5
	2.9	4.2
	2.5	4.1
	2.8	4.4
	2.9	4.9
	2.9	4.8
	2.5	4.7
	2.6	5
	2.6	4.6
	2.8	4.5
	2.1	4.3
	2.1	4.1
	2.2	4.7
	3	5
	2.3	4.4
	2.3	5.1
	2.4	5.8
	2.6	5.9
	2.6	5.5
	2.9	5.1
	2.8	5.3
	2.7	6.4
	2.7	9.2
	2.5	11.3
	2.5	6.4
	2.4	6.1
	2.2	9.5
	3.1	8.8
	3.4	7.3
average	2.166	3.42
SD	0.676626	1.84643
ttest	1.24834e-09

## Sheet: Description
Distribution of mitochondrial perimeter (μm) in the liver of Acsm3 KO and control mice. Values were represented as mean ± SD. Statistics were performed using Student’s t test.
