# Supplementary material for: Liver ACSM3 deficiency mediates metabolic syndrome via a lauric acid-HNF4α-p38 MAPK axis
Source: EMBO J. 2024 Jan 8;43(4):3. doi: 10.1038/s44318-023-00020-1 (PMC10897460; doi:10.1038/s44318-023-00020-1)
Supplement: Supplementary file 7 — Source Data Fig. 4 [file 44318_2023_20_MOESM7_ESM.zip › Figure 4/4D/4D.xlsx]

## Sheet: Figure data
Figure 4D
Mitochondrial area (μm)2	Control	Acsm3 KO
0.00-0.25	1	0
0.26-0.50	20	20
0.51-0.75	58	31
0.76-1.00	18	15
1.01-1.25	3	10
1.26-1.50	0	7
1.51-1.75	0	5
1.76-2.00	0	3
2.01-2.25	0	2
2.26-2.50	0	2
2.51-2.75	0	1
≥ 2.76	0	2
	Control	Acsm3 KO
	0.18	0.28
	0.26	0.3
	0.28	0.31
	0.29	0.33
	0.44	0.42
	0.32	0.48
	0.31	0.47
	0.42	0.41
	0.28	0.5
	0.27	0.48
	0.35	0.48
	0.49	0.45
	0.48	0.41
	0.44	0.33
	0.45	0.42
	0.31	0.39
	0.39	0.28
	0.37	0.26
	0.35	0.27
	0.29	0.49
	0.3	0.51
	0.51	0.51
	0.51	0.52
	0.52	0.53
	0.53	0.54
	0.54	0.55
	0.54	0.58
	0.55	0.59
	0.57	0.62
	0.58	0.61
	0.59	0.63
	0.61	0.6
	0.6	0.64
	0.62	0.65
	0.63	0.66
	0.64	0.66
	0.65	0.68
	0.66	0.69
	0.66	0.71
	0.67	0.7
	0.68	0.72
	0.69	0.73
	0.69	0.74
	0.7	0.74
	0.71	0.72
	0.71	0.75
	0.72	0.72
	0.72	0.71
	0.73	0.64
	0.74	0.61
	0.52	0.66
	0.61	0.77
	0.65	0.79
	0.66	0.78
	0.68	0.82
	0.69	0.88
	0.67	0.89
	0.68	0.92
	0.64	0.94
	0.61	0.99
	0.72	0.95
	0.73	0.96
	0.75	0.91
	0.61	0.86
	0.6	0.83
	0.6	0.99
	0.7	1.02
	0.54	1.07
	0.55	1.09
	0.57	1.1
	0.59	1.12
	0.58	1.13
	0.63	1.17
	0.61	1.2
	0.68	1.21
	0.66	1.25
	0.69	1.23
	0.6	1.19
	0.72	1.18
	0.77	1.3
	0.76	1.4
	0.79	1.5
	0.81	1.32
	0.82	1.44
	0.89	1.29
	0.85	1.48
	0.91	1.55
	0.99	1.62
	0.95	1.64
	0.92	1.69
	0.91	1.71
	0.9	1.8
	0.94	1.9
	0.82	1.95
	0.76	2.2
	0.78	2.1
	0.83	2.4
	1.2	2.47
	1.1	2.4
	1.04	3.3
average	0.6282	0.9438
SD	0.195925	0.565196
ttest	3.45037e-07

## Sheet: Description
Distribution of mitochondrial area (μm2) in the liver of Acsm3 KO and control mice. Values were represented as mean ± SD. Statistics were performed using Student’s t test.
