# Supplementary material for: Liver ACSM3 deficiency mediates metabolic syndrome via a lauric acid-HNF4α-p38 MAPK axis
Source: EMBO J. 2024 Jan 8;43(4):3. doi: 10.1038/s44318-023-00020-1 (PMC10897460; doi:10.1038/s44318-023-00020-1)
Supplement: Supplementary file 7 — Source Data Fig. 4 [file 44318_2023_20_MOESM7_ESM.zip › Figure 4/4F/4F.xlsx]

## Sheet: Figure data
Figure 4E
Time (min)	Control						average	SD
2	510	520	300	490	600	750	528.333	147.162
10	510	520	400	480	490	680	513.333	92.0145
19	500	525	450	480	478	700	522.167	90.621
27	450	460	380	400	300	200	365	99.1464
35	450	444	300	380	280	200	342.333	99.2807
44	460	400	350	240	300	400	358.333	79.0991
52	1000	1500	800	900	500	1000	950	327.109
62	800	900	950	600	1400	800	908.333	269.103
72	900	800	600	700	750	1400	858.333	283.578
79	400	300	400	200	250	340	315	80.9321
87	350	300	300	320	200	270	290	51.3809
95	250	189	240	199	298	350	254.333	61.0137
Time (min)	Acsm3 KO						average	SD
2	210	100	10	190	150	300	160	99.1968
10	210	220	100	180	190	380	213.333	92.0145
19	200	225	150	180	178	400	222.167	90.621
27	150	100	50	90	80	300	128.333	90.2035
35	150	144	0	80	20	100	82.3333	62.2308
44	160	100	50	60	0	100	78.3333	54.5588
52	400	300	500	100	500	400	366.667	150.555
62	500	100	500	400	450	500	408.333	156.258
72	400	600	500	400	450	280	438.333	107.781
79	100	0	100	100	50	40	65	41.833
87	50	30	200	20	100	180	96.6667	77.6316
95	50	111	60	70	20	50	60.1667	30.0028

## Sheet: Description
Oxygen consumption rate (OCR) analyses of primary hepatocytes perfused from Acsm3 KO and control mice. Oligomycin (Olig), Trifluoromethoxy carbonyl cyanide phenylhydrazone (FCCP), or antimycin/rotenone (A/R) treatments. (n = 6 biologically independent samples in each group). Values were represented as mean ± SD.
