# Supplementary material for: Liver ACSM3 deficiency mediates metabolic syndrome via a lauric acid-HNF4α-p38 MAPK axis
Source: EMBO J. 2024 Jan 8;43(4):3. doi: 10.1038/s44318-023-00020-1 (PMC10897460; doi:10.1038/s44318-023-00020-1)
Supplement: Supplementary file 7 — Source Data Fig. 4 [file 44318_2023_20_MOESM7_ESM.zip › Figure 4/4H/4H.xlsx]

## Sheet: Figure data
Figure 4H
	Control	Acsm3 KO
	0.979837	3.09948
	0.949842	3.19947
	1.01983	2.79953
	1.04983	2.70155
	1.10082	2.3996
	0.89985	1.99967
average	1	2.69988
SD	0.0721002	0.44714
ttest	3.41654e-06

## Sheet: Description
Relative levels of mitochondrial reactive oxygen species (ROS) in Acsm3 KO and control mouse livers. Data showed the mean fluorescence intensities (MFIs) (n = 6 biologically independent samples in each group). Values were represented as mean ± SD. Statistics were performed using Student’s t test.
