# Supplementary material for: Liver ACSM3 deficiency mediates metabolic syndrome via a lauric acid-HNF4α-p38 MAPK axis
Source: EMBO J. 2024 Jan 8;43(4):3. doi: 10.1038/s44318-023-00020-1 (PMC10897460; doi:10.1038/s44318-023-00020-1)
Supplement: Supplementary file 7 — Source Data Fig. 4 [file 44318_2023_20_MOESM7_ESM.zip › Figure 4/4I/4I.xlsx]

## Sheet: Figure data
Figure 4I
	Control	Acsm3 KO
	0.949842	0.209965
	0.90085	0.23996
	1.1998	0.249958
	1.04983	0.29995
	0.799867	0.330045
	1.09982	0.289952
average	1	0.269972
SD	0.144752	0.0442916
ttest	3.38624e-07

## Sheet: Description
The relative contents of ATP in the primary hepatocytes perfused from Acsm3 KO and control mice (n = 6 biologically independent samples in each group). Values were represented as mean ± SD. Statistics were performed using Student’s t test.
