# Supplementary material for: Liver ACSM3 deficiency mediates metabolic syndrome via a lauric acid-HNF4α-p38 MAPK axis
Source: EMBO J. 2024 Jan 8;43(4):3. doi: 10.1038/s44318-023-00020-1 (PMC10897460; doi:10.1038/s44318-023-00020-1)
Supplement: Supplementary file 7 — Source Data Fig. 4 [file 44318_2023_20_MOESM7_ESM.zip › Figure 4/4G/4G.xlsx]

## Sheet: Figure data
Figure 4G
	Control	Acsm3 KO
	0.899985	1.44998
	0.900085	1.40008
	0.949984	1.39998
	1.09998	1.59997
	1.04998	1.64997
	1.09998	1.69997
average	1	1.53332
SD	0.0948457	0.132894
ttest	1.17569e-05

## Sheet: Description
Relative levels of total reactive oxygen species (ROS) in Acsm3 KO and control mouse livers. Data showed the mean fluorescence intensities (MFIs) (n = 6 biologically independent samples in each group). Values were represented as mean ± SD. Statistics were performed using Student’s t test.
