# Supplementary material for: Liver ACSM3 deficiency mediates metabolic syndrome via a lauric acid-HNF4α-p38 MAPK axis
Source: EMBO J. 2024 Jan 8;43(4):3. doi: 10.1038/s44318-023-00020-1 (PMC10897460; doi:10.1038/s44318-023-00020-1)
Supplement: Supplementary file 8 — Source Data Fig. 5 [file 44318_2023_20_MOESM8_ESM.zip]

Archive with 94 entries (80 files):
- Figure 5/
- __MACOSX/._Figure 5
- Figure 5/5I/
- __MACOSX/Figure 5/._5I
- Figure 5/5G/
- __MACOSX/Figure 5/._5G
- Figure 5/5A/
- __MACOSX/Figure 5/._5A
- Figure 5/5F/
- __MACOSX/Figure 5/._5F
- Figure 5/5H/
- __MACOSX/Figure 5/._5H
- Figure 5/.DS_Store
- __MACOSX/Figure 5/._.DS_Store
- Figure 5/5M/
- __MACOSX/Figure 5/._5M
- Figure 5/5J/
- __MACOSX/Figure 5/._5J
- Figure 5/5C/
- __MACOSX/Figure 5/._5C
- Figure 5/5D/
- __MACOSX/Figure 5/._5D
- Figure 5/5E/
- __MACOSX/Figure 5/._5E
- Figure 5/5B/
- __MACOSX/Figure 5/._5B
- Figure 5/5K/
- __MACOSX/Figure 5/._5K
- Figure 5/5L/
- __MACOSX/Figure 5/._5L
- Figure 5/5I/Actb.tif
- __MACOSX/Figure 5/5I/._Actb.tif
- Figure 5/5I/Hnf4╬▒.tif
- __MACOSX/Figure 5/5I/._Hnf4╬▒.tif
- Figure 5/5I/5L.xlsx
- __MACOSX/Figure 5/5I/._5L.xlsx
- Figure 5/5G/5G.xlsx
- __MACOSX/Figure 5/5G/._5G.xlsx
- Figure 5/5A/5A.xlsx
- __MACOSX/Figure 5/5A/._5A.xlsx
- Figure 5/5F/5F.xlsx
- __MACOSX/Figure 5/5F/._5F.xlsx
- Figure 5/5H/Actb.tif
- __MACOSX/Figure 5/5H/._Actb.tif
- Figure 5/5H/5H.xlsx
- __MACOSX/Figure 5/5H/._5H.xlsx
- Figure 5/5H/Hnf4╬▒.tif
- __MACOSX/Figure 5/5H/._Hnf4╬▒.tif
- Figure 5/5M/Actb.tif
- __MACOSX/Figure 5/5M/._Actb.tif
- Figure 5/5M/Acsm3.tif
- __MACOSX/Figure 5/5M/._Acsm3.tif
- Figure 5/5M/p38.tif
- __MACOSX/Figure 5/5M/._p38.tif
- Figure 5/5M/p-p38(Thr180 Tyr182).tif
- __MACOSX/Figure 5/5M/._p-p38(Thr180 Tyr182).tif
- Figure 5/5M/Hnf4╬▒.tif
- __MACOSX/Figure 5/5M/._Hnf4╬▒.tif
- Figure 5/5M/5M.xlsx
- __MACOSX/Figure 5/5M/._5M.xlsx
- Figure 5/5J/5J.xlsx
- __MACOSX/Figure 5/5J/._5J.xlsx
- Figure 5/5C/5C.xlsx
- __MACOSX/Figure 5/5C/._5C.xlsx
- Figure 5/5C/Actb.tif
- __MACOSX/Figure 5/5C/._Actb.tif
- Figure 5/5C/p38.tif
- __MACOSX/Figure 5/5C/._p38.tif
- Figure 5/5C/p-p38(Thr180 Tyr182).tif
- __MACOSX/Figure 5/5C/._p-p38(Thr180 Tyr182).tif
- Figure 5/5D/Actb.tif
- __MACOSX/Figure 5/5D/._Actb.tif
- Figure 5/5D/5D.xlsx
- __MACOSX/Figure 5/5D/._5D.xlsx
- Figure 5/5D/p38.tif
- __MACOSX/Figure 5/5D/._p38.tif
- Figure 5/5D/p-p38(Thr180 Tyr182).tif
- __MACOSX/Figure 5/5D/._p-p38(Thr180 Tyr182).tif
- Figure 5/5E/5E.xlsx
- __MACOSX/Figure 5/5E/._5E.xlsx
- Figure 5/5B/5B.xlsx
- __MACOSX/Figure 5/5B/._5B.xlsx
- Figure 5/5K/5K.xlsx
- __MACOSX/Figure 5/5K/._5K.xlsx
- Figure 5/5L/Actb.tif
- __MACOSX/Figure 5/5L/._Actb.tif
- Figure 5/5L/p38.tif
- __MACOSX/Figure 5/5L/._p38.tif
- Figure 5/5L/p-p38(Thr180 Tyr182).tif
- __MACOSX/Figure 5/5L/._p-p38(Thr180 Tyr182).tif
- Figure 5/5L/Hnf4╬▒.tif
- __MACOSX/Figure 5/5L/._Hnf4╬▒.tif
- Figure 5/5L/5L.xlsx
- __MACOSX/Figure 5/5L/._5L.xlsx
