# Supplementary material for: Liver ACSM3 deficiency mediates metabolic syndrome via a lauric acid-HNF4α-p38 MAPK axis
Source: EMBO J. 2024 Jan 8;43(4):3. doi: 10.1038/s44318-023-00020-1 (PMC10897460; doi:10.1038/s44318-023-00020-1)
Supplement: Supplementary file 8 — Source Data Fig. 5 [file 44318_2023_20_MOESM8_ESM.zip › Figure 5/5I/5L.xlsx]

## Sheet: Figure data
Figure 5L
	Control	Lauric acid
	0.824685	6.88666
	0.878236	6.8331
	0.998339	6.43683
	1.09244	6.36186
	1.18883	5.92274
	1.01747	6.19049
average	1	6.43861
SD	0.134218	0.37147
ttest	1.24088e-11

## Sheet: Description
Western blot and quantification for the relative protein expressions of Hnf4α in the livers of mice after lauric acid treatment. Three times’ results for quantification, n = 6 biologically independent samples in each group. Values were represented as mean ± SD. Statistics were performed using Student’s t test.
