# Supplementary material for: Liver ACSM3 deficiency mediates metabolic syndrome via a lauric acid-HNF4α-p38 MAPK axis
Source: EMBO J. 2024 Jan 8;43(4):3. doi: 10.1038/s44318-023-00020-1 (PMC10897460; doi:10.1038/s44318-023-00020-1)
Supplement: Supplementary file 8 — Source Data Fig. 5 [file 44318_2023_20_MOESM8_ESM.zip › Figure 5/5G/5G.xlsx]

## Sheet: Figure data
Figure 5G
	Control	Lauric acid
	1.14428	5.30348
	1.08458	4.1592
	1.32338	6.18905
	0.915423	6.1592
	0.80597	7.14428
	0.726368	5.89055
average	1	5.80763
SD	0.224598	1.0034
ttest	4.52511e-07

## Sheet: Description
The relative mRNA expression of Hnf4a was detected using RT-qPCR assay (n = 6 biologically independent samples in each group). Values were represented as mean ± SD. Statistics were performed using Student’s t test.
