# Supplementary material for: Liver ACSM3 deficiency mediates metabolic syndrome via a lauric acid-HNF4α-p38 MAPK axis
Source: EMBO J. 2024 Jan 8;43(4):3. doi: 10.1038/s44318-023-00020-1 (PMC10897460; doi:10.1038/s44318-023-00020-1)
Supplement: Supplementary file 8 — Source Data Fig. 5 [file 44318_2023_20_MOESM8_ESM.zip › Figure 5/5A/5A.xlsx]

## Sheet: Figure data
Figure 5A
	genes	Control_1	Control_2	Control_3	Acsm3_KO1	Acsm3_KO2	Acsm3_KO3
	Mapk14	15.2149	16.8382	16.4098	29.0058	29.859	30.9328
	Dlg1	3.53193	3.74927	3.29068	9.66107	9.947	9.64583
	Zfp36	8.50248	10.3369	12.6315	32.6146	35.0667	28.2698
	Zc3h12a	2.10629	2.04076	1.82332	3.76093	3.15162	3.26917
	Map3k5	5.02423	5.79141	4.34533	8.31796	9.90725	7.95173
	Ezr	2.61436	3.1781	2.08577	4.49269	5.63905	6.96177
	Met	14.2437	13.2247	13.0019	19.0668	18.4842	18.2166
	Ulk4	0.0151	0.01537	0.01454	0.02984	0.06818	0.03076
	Zfp36l1	17.8848	16.1458	14.3262	32.8885	23.8013	23.4405
	Sash1	5.06462	4.0026	5.40432	6.49331	7.4057	7.69405
	Mapkapk2	22.9465	21.9364	21.2935	27.557	34.7829	29.5268
	Map2k3	11.3495	12.9165	10.1436	15.9264	16.6974	13.4584
	Hgf	4.78778	5.39277	4.29291	5.73815	8.07694	6.45239
	Nr2c2	1.26557	1.12891	1.17558	1.60983	1.51826	1.35305
	Xdh	49.1733	38.1094	44.5971	53.2864	52.9446	57.0012
	Hnf4a	146.654	121.146	150.65	229.268	199.555	254.464

## Sheet: Description
the FPKM of hepatic DEGs (Acsm3 KO vs control mice, under FF diet for eight weeks) enriched in p38MAPK cascade pathway and Hnf4a, n = 3 biologically independent samples in each group.
