# Supplementary material for: Liver ACSM3 deficiency mediates metabolic syndrome via a lauric acid-HNF4α-p38 MAPK axis
Source: EMBO J. 2024 Jan 8;43(4):3. doi: 10.1038/s44318-023-00020-1 (PMC10897460; doi:10.1038/s44318-023-00020-1)
Supplement: Supplementary file 8 — Source Data Fig. 5 [file 44318_2023_20_MOESM8_ESM.zip › Figure 5/5F/5F.xlsx]

## Sheet: Figure data
Figure 5F
	Control	Acsm3 KO
	1.08511	3.54255
	0.861702	2.26596
	1.05319	4.23404
	0.989362	1.84043
	0.819149	3.10638
	1.19149	2.32979
average	1	2.88652
SD	0.14049	0.903759
ttest	0.000497468

## Sheet: Description
The relative mRNA expression of Hnf4a was detected using RT-qPCR assay (n = 6 biologically independent samples in each group). Values were represented as mean ± SD. Statistics were performed using Student’s t test.
