# Supplementary material for: Liver ACSM3 deficiency mediates metabolic syndrome via a lauric acid-HNF4α-p38 MAPK axis
Source: EMBO J. 2024 Jan 8;43(4):3. doi: 10.1038/s44318-023-00020-1 (PMC10897460; doi:10.1038/s44318-023-00020-1)
Supplement: Supplementary file 8 — Source Data Fig. 5 [file 44318_2023_20_MOESM8_ESM.zip › Figure 5/5H/5H.xlsx]

## Sheet: Figure data
Figure 5H
	Control	Acsm3 KO
	0.851272	3.40509
	0.900196	3.44423
	1.10568	3.68885
	1.22309	3.95303
	0.919765	4.4227
	0.949119	3.18982
average	0.99152	3.68395
SD	0.142557	0.446671
ttest	6.47482e-08

## Sheet: Description
Western blot and quantification for the relative protein expressions of Hnf4α in the livers of Acsm3 KO and control mice. Three times’ results for quantification, n = 6 biologically independent samples in each group. Values were represented as mean ± SD. Statistics were performed using Student’s t test.
