# Supplementary material for: Liver ACSM3 deficiency mediates metabolic syndrome via a lauric acid-HNF4α-p38 MAPK axis
Source: EMBO J. 2024 Jan 8;43(4):3. doi: 10.1038/s44318-023-00020-1 (PMC10897460; doi:10.1038/s44318-023-00020-1)
Supplement: Supplementary file 8 — Source Data Fig. 5 [file 44318_2023_20_MOESM8_ESM.zip › Figure 5/5M/5M.xlsx]

## Sheet: Figure data
Figure 5M
p-p38(Thr180/Tyr182)/p38
	Control	Acsm3 KO	siHnf4a	Acsm3 KO+siHnf4a
	1.08307	2.11821	0.402556	0.900958
	0.939297	2.04153	0.354633	0.98722
	0.977636	2.00319	0.460064	1.05431
average	1	2.05431	0.405751	0.980831
SD	0.0744484	0.0585633	0.0527882	0.0768767
ttest	4.26659e-05	4.30142e-05	0.000352217
p38/Actb
	Control	Acsm3 KO	siHnf4a	Acsm3 KO+siHnf4a
	0.993506	3.43831	0.798701	1.01299
	0.925325	3.03896	0.720779	1.10065
	1.08117	3.86688	0.75974	1.06169
average	1	3.44805	0.75974	1.05844
SD	0.0781247	0.414047	0.038961	0.0439213
ttest	0.000548463	0.000575137	0.00886112
Hnf4α/Actb
	Control	Acsm3 KO	siHnf4a	Acsm3 KO+siHnf4a
	0.96	3.83077	0.433846	0.48
	1.06154	4.08	0.489231	0.470769
	0.978462	3.74769	0.415385	0.443077
average	1	3.88615	0.446154	0.464615
SD	0.0540874	0.172938	0.0384308	0.0192154
ttest	1.02674e-05	4.43358e-06	0.000133045
Acsm3/Actb
	Control	Acsm3 KO	siHnf4a	Acsm3 KO+siHnf4a
	0.987915	0.380665	1.01511	0.407855
	1.0423	0.344411	0.888218	0.335347
	0.969789	0.371601	0.942598	0.398792
average	1	0.365559	0.94864	0.380665
SD	0.0377341	0.0188671	0.0636595	0.0395066
ttest	1.29076e-05	0.582285	0.295628

## Sheet: Description
Western blot and quantification for the relative protein expressions of p-p38 (Thr180/Tyr182), p38, Hnf4α, and Acsm3 after Hnf4a knockdown in Acsm3 KO or control mouse primary hepatocytes. Three times’ results for quantification, n = 3 biologically independent samples in each group. Values were represented as mean ± SD. Statistics were performed using Student’s t test.
