# Supplementary material for: Liver ACSM3 deficiency mediates metabolic syndrome via a lauric acid-HNF4α-p38 MAPK axis
Source: EMBO J. 2024 Jan 8;43(4):3. doi: 10.1038/s44318-023-00020-1 (PMC10897460; doi:10.1038/s44318-023-00020-1)
Supplement: Supplementary file 8 — Source Data Fig. 5 [file 44318_2023_20_MOESM8_ESM.zip › Figure 5/5J/5J.xlsx]

## Sheet: Figure data
Figure 5J
	IgG	Hnf4α
	1.09999	20.9998
	0.800024	22
	0.900013	18.9999
	1.19999	17.9998
	1.14999	18.9998
	0.849992	21.9998
average	1	20.1665
SD	0.170283	1.72242
ttest	1.07286e-10

## Sheet: Description
Chromatin immunoprecipitation (ChIP) was performed to validate Hnf4α regulated the transcriptional expression of Hnf4a (n = 6 biologically independent samples in each group). Values were represented as mean ± SD. Statistics were performed using Student’s t test.
