# Supplementary material for: Liver ACSM3 deficiency mediates metabolic syndrome via a lauric acid-HNF4α-p38 MAPK axis
Source: EMBO J. 2024 Jan 8;43(4):3. doi: 10.1038/s44318-023-00020-1 (PMC10897460; doi:10.1038/s44318-023-00020-1)
Supplement: Supplementary file 8 — Source Data Fig. 5 [file 44318_2023_20_MOESM8_ESM.zip › Figure 5/5C/5C.xlsx]

## Sheet: Figure data
Figure 5C
p-p38(Thr180/Tyr182)/p38
	Control	Acsm3 KO
	1.11814	2.11647
	0.968386	1.75707
	0.818636	1.69717
	0.968386	2.08652
	1.10815	1.92679
	1.0183	2.11647
average	1	1.95008
SD	0.110345	0.187482
ttest	8.53821e-07
p38/Actb
	Control	Acsm3 KO
	0.873892	4.82772
	0.937836	4.74247
	0.991104	3.35703
	0.905864	4.44406
	1.08704	3.57017
	1.20427	4.03909
average	1	4.16342
SD	0.124907	0.61205
ttest	2.13733e-07

## Sheet: Description
Western blot and quantification for the relative protein expressions of p-p38 (Thr180/Tyr182) and p38 in the livers of Acsm3 KO and control mice. Three times’ results for quantification, n = 6 biologically independent samples in each group. Values were represented as mean ± SD. Statistics were performed using Student’s t test.
