# Supplementary material for: Liver ACSM3 deficiency mediates metabolic syndrome via a lauric acid-HNF4α-p38 MAPK axis
Source: EMBO J. 2024 Jan 8;43(4):3. doi: 10.1038/s44318-023-00020-1 (PMC10897460; doi:10.1038/s44318-023-00020-1)
Supplement: Supplementary file 8 — Source Data Fig. 5 [file 44318_2023_20_MOESM8_ESM.zip › Figure 5/5D/5D.xlsx]

## Sheet: Figure data
Figure 5D
p-p38(Thr180/Tyr182)/p38
	Control	Lauric acid
	0.840198	2.09555
	0.90939	2.21417
	0.978583	1.91763
	1.10708	2.01647
	1.02801	2.28336
	1.13674	2.1944
average	1	2.12026
SD	0.114153	0.136645
ttest	2.69469e-08
p38/Actb
	Control	Lauric acid
	0.940375	1.34923
	1.01193	1.36968
	0.858603	1.3799
	0.981261	1.24702
	1.1448	1.40034
	1.06303	1.30835
average	1	1.34242
SD	0.0989777	0.0562335
ttest	2.40273e-05

## Sheet: Description
Western blot and quantification for the relative protein expressions of p-p38 (Thr180/Tyr182) and p38 in the primary hepatocytes after lauric acid stimulation. Three times’ results for quantification, n = 6 biologically independent samples in each group. Values were represented as mean ± SD. Statistics were performed using Student’s t test.
