# Supplementary material for: Liver ACSM3 deficiency mediates metabolic syndrome via a lauric acid-HNF4α-p38 MAPK axis
Source: EMBO J. 2024 Jan 8;43(4):3. doi: 10.1038/s44318-023-00020-1 (PMC10897460; doi:10.1038/s44318-023-00020-1)
Supplement: Supplementary file 8 — Source Data Fig. 5 [file 44318_2023_20_MOESM8_ESM.zip › Figure 5/5E/5E.xlsx]

## Sheet: Figure data
Figure 5E
	IgG	Hnf4α
	0.984347	13.2767
	0.934288	14.5552
	1.03263	12.785
	1.08181	12.2933
	1.18015	14.2602
	0.786769	15.7354
average	1	13.8176
SD	0.134345	1.27281
ttest	2.89176e-10

## Sheet: Description
Chromatin immunoprecipitation (ChIP) was performed to validate Hnf4α regulated the transcriptional expression of Mapk14 (n = 6 biologically independent samples in each group). Values were represented as mean ± SD. Statistics were performed using Student’s t test.
