# Supplementary material for: Liver ACSM3 deficiency mediates metabolic syndrome via a lauric acid-HNF4α-p38 MAPK axis
Source: EMBO J. 2024 Jan 8;43(4):3. doi: 10.1038/s44318-023-00020-1 (PMC10897460; doi:10.1038/s44318-023-00020-1)
Supplement: Supplementary file 8 — Source Data Fig. 5 [file 44318_2023_20_MOESM8_ESM.zip › Figure 5/5B/5B.xlsx]

## Sheet: Figure data
Figure 5B
	Control	Acsm3 KO
	0.949351	0.499659
	0.852418	0.539631
	1.22017	0.559618
	1.04928	0.549624
	0.779467	0.540631
	1.14931	0.609584
average	1	0.549791
SD	0.170984	0.0356991
ttest	8.75438e-05

## Sheet: Description
The relative mRNA expression of Mapk14 was detected using RT-qPCR assay (n = 6 biologically independent samples in each group). Values were represented as mean ± SD. Statistics were performed using Student’s t test.
