# Supplementary material for: Liver ACSM3 deficiency mediates metabolic syndrome via a lauric acid-HNF4α-p38 MAPK axis
Source: EMBO J. 2024 Jan 8;43(4):3. doi: 10.1038/s44318-023-00020-1 (PMC10897460; doi:10.1038/s44318-023-00020-1)
Supplement: Supplementary file 8 — Source Data Fig. 5 [file 44318_2023_20_MOESM8_ESM.zip › Figure 5/5K/5K.xlsx]

## Sheet: Figure data
Figure 5K
	Control	Hnf4α	Hnf4α+Lauric acid
	1.07	1.4	2.3
	0.93	1.6	2.1
	1.3	1.7	2.4
	0.7	1.6	2.40009
	1.25	1.70002	2.6
	0.75	1.8	2.7
average	1	1.63334	2.41668
SD	0.250918	0.136628	0.213696
ttest	0.000288934	1.91481e-05

## Sheet: Description
The relative luciferase activity showing the binding activation of Hnf4α to its own promoter region after lauric acid stimulation (n = 6 biologically independent samples in each group). Values were represented as mean ± SD. Statistics were performed using Student’s t test.
