# Supplementary material for: Liver ACSM3 deficiency mediates metabolic syndrome via a lauric acid-HNF4α-p38 MAPK axis
Source: EMBO J. 2024 Jan 8;43(4):3. doi: 10.1038/s44318-023-00020-1 (PMC10897460; doi:10.1038/s44318-023-00020-1)
Supplement: Supplementary file 8 — Source Data Fig. 5 [file 44318_2023_20_MOESM8_ESM.zip › Figure 5/5L/5L.xlsx]

## Sheet: Figure data
Figure 5L
p-p38(Thr180/Tyr182)/p38
	siControl	Lauric acid	siHnf4a	siHnf4a+Lauric acid
	1.0528	2.05901	0.493789	0.829193
	0.987578	1.76087	0.484472	1.04348
	0.959627	1.62112	0.475155	0.978261
average	1	1.81366	0.484472	0.950311
SD	0.04781	0.223667	0.00931677	0.109843
ttest	0.00352118	0.00387996	5.2093e-05
p38/Actb
	siControl	Lauric acid	siHnf4a	siHnf4a+Lauric acid
	1.09265	1.49521	0.642173	0.891374
	1.01597	1.40895	0.690096	1.07348
	0.891374	1.61022	0.747604	1.04473
average	1	1.50479	0.693291	1.00319
SD	0.101585	0.100981	0.0527882	0.0979013
ttest	0.00364505	0.00348905	0.00973156
Hnf4α/Actb
	siControl	Lauric acid	siHnf4a	siHnf4a+Lauric acid
	1.08738	3.71845	0.417476	0.504854
	1	2.8932	0.524272	0.398058
	0.912621	3.97087	0.436893	0.533981
average	1	3.52751	0.459547	0.478964
SD	0.0873786	0.563637	0.056888	0.0715642
ttest	0.00154934	0.000745808	0.000851814

## Sheet: Description
Western blot and quantification for the relative protein expressions of p-p38 (Thr180/Tyr182), p38, and Hnf4α after lauric acid stimulation or Hnf4a knockdown. Three times’ results for quantification, n = 3 biologically independent samples in each group. Values were represented as mean ± SD. Statistics were performed using Student’s t test.
