# Supplementary material for: Liver ACSM3 deficiency mediates metabolic syndrome via a lauric acid-HNF4α-p38 MAPK axis
Source: EMBO J. 2024 Jan 8;43(4):3. doi: 10.1038/s44318-023-00020-1 (PMC10897460; doi:10.1038/s44318-023-00020-1)
Supplement: Supplementary file 9 — Source Data Fig. 6 [file 44318_2023_20_MOESM9_ESM.zip]

Archive with 78 entries (64 files):
- Figure 6/
- __MACOSX/._Figure 6
- Figure 6/6F/
- __MACOSX/Figure 6/._6F
- Figure 6/6H/
- __MACOSX/Figure 6/._6H
- Figure 6/6N/
- __MACOSX/Figure 6/._6N
- Figure 6/6I/
- __MACOSX/Figure 6/._6I
- Figure 6/6G/
- __MACOSX/Figure 6/._6G
- Figure 6/.DS_Store
- __MACOSX/Figure 6/._.DS_Store
- Figure 6/6B/
- __MACOSX/Figure 6/._6B
- Figure 6/6E/
- __MACOSX/Figure 6/._6E
- Figure 6/6L/
- __MACOSX/Figure 6/._6L
- Figure 6/6K/
- __MACOSX/Figure 6/._6K
- Figure 6/6J/
- __MACOSX/Figure 6/._6J
- Figure 6/6M/
- __MACOSX/Figure 6/._6M
- Figure 6/6D/
- __MACOSX/Figure 6/._6D
- Figure 6/6C/
- __MACOSX/Figure 6/._6C
- Figure 6/6F/HE_Acsm3 KO+Adezmapimod.tif
- __MACOSX/Figure 6/6F/._HE_Acsm3 KO+Adezmapimod.tif
- Figure 6/6F/HE_Acsm3 KO.tif
- __MACOSX/Figure 6/6F/._HE_Acsm3 KO.tif
- Figure 6/6F/HE_Control.tif
- __MACOSX/Figure 6/6F/._HE_Control.tif
- Figure 6/6F/6F.xlsx
- __MACOSX/Figure 6/6F/._6F.xlsx
- Figure 6/6F/HE_Control+Adezmapimod.tif
- __MACOSX/Figure 6/6F/._HE_Control+Adezmapimod.tif
- Figure 6/6H/6H.xlsx
- __MACOSX/Figure 6/6H/._6H.xlsx
- Figure 6/6N/6N.xlsx
- __MACOSX/Figure 6/6N/._6N.xlsx
- Figure 6/6I/6I.xlsx
- __MACOSX/Figure 6/6I/._6I.xlsx
- Figure 6/6G/Oil red O_Acsm3 KO+Adezmapimod.tif
- __MACOSX/Figure 6/6G/._Oil red O_Acsm3 KO+Adezmapimod.tif
- Figure 6/6G/Oil red O_Acsm3 KO.tif
- __MACOSX/Figure 6/6G/._Oil red O_Acsm3 KO.tif
- Figure 6/6G/Oil red O_Control+Adezmapimod.tif
- __MACOSX/Figure 6/6G/._Oil red O_Control+Adezmapimod.tif
- Figure 6/6G/Oil red O_Control.tif
- __MACOSX/Figure 6/6G/._Oil red O_Control.tif
- Figure 6/6G/6G.xlsx
- __MACOSX/Figure 6/6G/._6G.xlsx
- Figure 6/6B/Actb.tif
- __MACOSX/Figure 6/6B/._Actb.tif
- Figure 6/6B/p38.tif
- __MACOSX/Figure 6/6B/._p38.tif
- Figure 6/6B/6B.xlsx
- __MACOSX/Figure 6/6B/._6B.xlsx
- Figure 6/6B/p-p38(Thr180 Tyr182).tif
- __MACOSX/Figure 6/6B/._p-p38(Thr180 Tyr182).tif
- Figure 6/6E/6E.xlsx
- __MACOSX/Figure 6/6E/._6E.xlsx
- Figure 6/6L/6L.xlsx
- __MACOSX/Figure 6/6L/._6L.xlsx
- Figure 6/6K/6K.xlsx
- __MACOSX/Figure 6/6K/._6K.xlsx
- Figure 6/6J/6J.xlsx
- __MACOSX/Figure 6/6J/._6J.xlsx
- Figure 6/6M/6M.xlsx
- __MACOSX/Figure 6/6M/._6M.xlsx
- Figure 6/6D/6D.xlsx
- __MACOSX/Figure 6/6D/._6D.xlsx
- Figure 6/6C/6C.xlsx
- __MACOSX/Figure 6/6C/._6C.xlsx
