# Supplementary material for: Liver ACSM3 deficiency mediates metabolic syndrome via a lauric acid-HNF4α-p38 MAPK axis
Source: EMBO J. 2024 Jan 8;43(4):3. doi: 10.1038/s44318-023-00020-1 (PMC10897460; doi:10.1038/s44318-023-00020-1)
Supplement: Supplementary file 9 — Source Data Fig. 6 [file 44318_2023_20_MOESM9_ESM.zip › Figure 6/6F/6F.xlsx]

## Sheet: Figure data
Figure 6F
	Control	Control+Adezmapimod	Acsm3 KO	Acsm3 KO+Adezmapimod
	1.09932	0.842466	2.61986	1.2226
	0.842466	1.16096	2.79452	1.2637
	0.626712	1.06849	3.42466	1.09932
	1.2226	1.01712	2.94178	0.708904
	1.06849	1.24315	1.78219	0.90411
	1.14041	0.688356	1.46438	0.965753
average	1	1.00342	2.50457	1.0274
SD	0.222703	0.205856	0.740121	0.209549
ttest	0.978477		0.000836594

## Sheet: Description
Representational images of hematoxylin eosin (H&E) staining of mice livers. Scale bar, 50μm. The quantification of relative area of ballooning degeneration was based on NIH Image J software (n = 6 biologically independent samples in each group). Values were represented as mean ± SD. Statistics were performed using Student’s t test.
