# Supplementary material for: Liver ACSM3 deficiency mediates metabolic syndrome via a lauric acid-HNF4α-p38 MAPK axis
Source: EMBO J. 2024 Jan 8;43(4):3. doi: 10.1038/s44318-023-00020-1 (PMC10897460; doi:10.1038/s44318-023-00020-1)
Supplement: Supplementary file 9 — Source Data Fig. 6 [file 44318_2023_20_MOESM9_ESM.zip › Figure 6/6H/6H.xlsx]

## Sheet: Figure data
Figure 6H
TC (mmol/L)
	Control	Control+Adezmapimod	Acsm3 KO	Acsm3 KO+Adezmapimod
	4.43	4.33	9.11	8.1
	5.39	5.24	10.12	7.63
	6.85	7.71	12.25	6.51
	8.21	8.24	8.43	6.15
	6.33	6.43	9.96	5.79
	7.12	7.11	11.55	8.32
average	6.38833	6.51	10.2367	7.08333
SD	1.33432	1.4943	1.44235	1.07092
ttest	0.884698		0.0015624
TG (mmol/L)
	Control	Control+Adezmapimod	Acsm3 KO	Acsm3 KO+Adezmapimod
	1.17	1.49	4.13	3.27
	1.09	1.27	4.79	3.15
	2.84	2.33	3.14	2.53
	2.31	2.61	2.25	1.89
	1.74	1.78	4.68	2.25
	2.46	2.14	4.22	3.17
average	1.935	1.93667	3.86833	2.71
SD	0.717294	0.513407	0.984874	0.571874
ttest	0.996398		0.0319158
NEFA (mmol/L)
	Control	Control+Adezmapimod	Acsm3 KO	Acsm3 KO+Adezmapimod
	1.02	1.14	2.25	1.35
	0.72	0.94	2.49	1.22
	1.3	1.19	2.16	1.09
	1.46	1.27	1.85	0.98
	1.22	1.21	1.63	1.55
	1.57	1.31	2.48	2.04
average	1.215	1.17667	2.14333	1.37167
SD	0.308658	0.130486	0.344886	0.383323
ttest	0.785035		0.00434774
HDL-C (mmol/L)
	Control	Control+Adezmapimod	Acsm3 KO	Acsm3 KO+Adezmapimod
	0.67	0.44	0.54	0.87
	0.83	0.69	0.44	1.13
	0.91	0.91	0.38	1.09
	1.29	0.98	0.62	0.95
	1.47	1.24	0.76	0.92
	0.75	0.52	0.64	0.77
average	0.986667	0.796667	0.563333	0.955
SD	0.320104	0.302699	0.13938	0.135314
ttest	0.315643		0.000588325
LDL-C (mmol/L)
	Control	Control+Adezmapimod	Acsm3 KO	Acsm3 KO+Adezmapimod
	4.46	4.66	6.17	4.43
	5.94	5.15	6.52	3.25
	3.41	3.14	5.34	3.88
	2.88	3.41	5.55	3.57
	5.15	5.77	4.79	4.19
	3.34	3.64	7.27	2.28
average	4.19667	4.295	5.94	3.6
SD	1.19195	1.05699	0.893622	0.772166
ttest	0.88283		0.000668088

## Sheet: Description
The contents (mmol/L) of serum TC, TG, NEFA, HDL-C, and LDL-C (n = 6 biologically independent samples in each group). Values were represented as mean ± SD. Statistics were performed using Student’s t test.
