# Supplementary material for: Liver ACSM3 deficiency mediates metabolic syndrome via a lauric acid-HNF4α-p38 MAPK axis
Source: EMBO J. 2024 Jan 8;43(4):3. doi: 10.1038/s44318-023-00020-1 (PMC10897460; doi:10.1038/s44318-023-00020-1)
Supplement: Supplementary file 9 — Source Data Fig. 6 [file 44318_2023_20_MOESM9_ESM.zip › Figure 6/6N/6N.xlsx]

## Sheet: Figure data
Figure 6N
	Control	Control+Adezmapimod	Acsm3 KO	Acsm3 KO+Adezmapimod
	0.900019	1.20067	0.619924	0.949883
	0.800171	0.979879	0.519936	0.869893
	1.21985	1.14986	0.559931	1.29984
	1.09997	1.01288	0.529935	1.09986
	0.779904	0.879891	0.56993	0.769905
	1.20008	0.790003	0.629922	1.09986
average	1	1.0022	0.571596	1.01487
SD	0.198359	0.156073	0.0453449	0.190213
ttest	0.983413		0.000243161

## Sheet: Description
Relative mitochondrial membrane potentials of the primary hepatocytes were detected using TMRE probe. Data showed the MFI. n = 6 biologically independent samples in each group. Values were represented as mean ± SD. Statistics were performed using Student’s t test.
