# Supplementary material for: Liver ACSM3 deficiency mediates metabolic syndrome via a lauric acid-HNF4α-p38 MAPK axis
Source: EMBO J. 2024 Jan 8;43(4):3. doi: 10.1038/s44318-023-00020-1 (PMC10897460; doi:10.1038/s44318-023-00020-1)
Supplement: Supplementary file 9 — Source Data Fig. 6 [file 44318_2023_20_MOESM9_ESM.zip › Figure 6/6I/6I.xlsx]

## Sheet: Figure data
Figure 6I
	Control						average	SD	ttest
Light	0.93	0.91	0.85	0.88	0.94	0.93	0.906667	0.0350238	0.594184
Dark	0.84	0.83	0.81	0.87	0.92	0.97	0.873333	0.0608824	0.911639
	Control+Adezmapimod						average	SD
Light	0.95	0.9	0.87	0.84	0.92	0.89	0.895	0.0383406
Dark	0.88	0.82	0.87	0.84	0.88	0.93	0.87	0.0379473
	Acsm3 KO						average	SD	ttest
Light	0.78	0.71	0.83	0.74	0.82	0.82	0.783333	0.0492612	0.00169432
Dark	0.84	0.81	0.78	0.81	0.79	0.72	0.791667	0.0407022	0.0127761
	Acsm3 KO+Adezmapimod						average	SD
Light	0.84	0.88	0.89	0.88	0.92	0.87	0.88	0.0260768
Dark	0.86	0.84	0.82	0.89	0.83	0.91	0.858333	0.0354495

## Sheet: Description
Respiratory quotient (RQ) in light and dark, respectively (n = 6 biologically independent samples in each group). Values were represented as mean ± SD. Statistics were performed using Student’s t test.
