# Supplementary material for: Liver ACSM3 deficiency mediates metabolic syndrome via a lauric acid-HNF4α-p38 MAPK axis
Source: EMBO J. 2024 Jan 8;43(4):3. doi: 10.1038/s44318-023-00020-1 (PMC10897460; doi:10.1038/s44318-023-00020-1)
Supplement: Supplementary file 9 — Source Data Fig. 6 [file 44318_2023_20_MOESM9_ESM.zip › Figure 6/6G/6G.xlsx]

## Sheet: Figure data
Figure 6G
	Control	Control+Adezmapimod	Acsm3 KO	Acsm3 KO+Adezmapimod
	1.23891	1.19795	2.6628	1.157
	1.06485	1.3058	1.48464	1.31058
	0.83959	0.94198	3.24573	0.94198
	0.931741	0.829352	3.8727	0.860068
	0.767918	0.588396	2.74232	1.35154
	1.157	1.27986	1.66894	1.03413
average	1	1.02389	2.61286	1.10922
SD	0.18449	0.286183	0.913327	0.19861
ttest	0.86697		0.00277226

## Sheet: Description
Representational images of oil red O staining of mice livers. Scale bar, 50μm. The quantification of relative area of lipid droplet was based on NIH Image J software (n = 6 biologically independent samples in each group). Values were represented as mean ± SD. Statistics were performed using Student’s t test.
