# Supplementary material for: Liver ACSM3 deficiency mediates metabolic syndrome via a lauric acid-HNF4α-p38 MAPK axis
Source: EMBO J. 2024 Jan 8;43(4):3. doi: 10.1038/s44318-023-00020-1 (PMC10897460; doi:10.1038/s44318-023-00020-1)
Supplement: Supplementary file 9 — Source Data Fig. 6 [file 44318_2023_20_MOESM9_ESM.zip › Figure 6/6B/6B.xlsx]

## Sheet: Figure data
Figure 6B
p-p38(Thr180/Tyr182)/p38
	Control	Control+Adezmapimod	Acsm3 KO	Acsm3 KO+Adezmapimod
	1.13502	1.15522	2.12391	0.44307
	0.876383	0.844077	1.89873	0.318735
	0.988598	0.988039	2.23357	0.521027
average	1	0.995777	2.0854	0.427611
SD	0.129694	0.155714	0.170713	0.102028
ttest	0.972937		0.000133775

## Sheet: Description
Western blot and quantification for the relative protein expressions of p-p38 (Thr180/Tyr182) and p38 in the livers of Acsm3 KO and control mice treated with adezmapimod or not. Three times’ results for quantification, n = 3 biologically independent samples in each group. Values were represented as mean ± SD. Statistics were performed using Student’s t test.
