# Supplementary material for: Liver ACSM3 deficiency mediates metabolic syndrome via a lauric acid-HNF4α-p38 MAPK axis
Source: EMBO J. 2024 Jan 8;43(4):3. doi: 10.1038/s44318-023-00020-1 (PMC10897460; doi:10.1038/s44318-023-00020-1)
Supplement: Supplementary file 9 — Source Data Fig. 6 [file 44318_2023_20_MOESM9_ESM.zip › Figure 6/6E/6E.xlsx]

## Sheet: Figure data
Figure 6E
	Control	Control+Adezmapimod	Acsm3 KO	Acsm3 KO+Adezmapimod
	7.93244	5.65778	20.9422	5.576
	4.212	7.31378	14.0533	5.99689
	10.3444	11.8	10.7053	4.72889
	11.1493	11.1858	21.4053	5.09778
	11.5711	11.3711	12.7573	5.26933
	9.944	9.03467	16.0178	4.06
average	9.19222	9.39385	15.9802	5.12148
SD	2.74852	2.50296	4.3813	0.674718
ttest	0.896941		0.000132082

## Sheet: Description
HOMA-IR indexes. HOMA-IR = fasting Glu (mmol/L) × fasting Ins (μU/mL)/22.5. Values were represented as mean ± SD (n = 6 biologically independent samples in each group). Statistics were performed using Student’s t test.
