# Supplementary material for: Liver ACSM3 deficiency mediates metabolic syndrome via a lauric acid-HNF4α-p38 MAPK axis
Source: EMBO J. 2024 Jan 8;43(4):3. doi: 10.1038/s44318-023-00020-1 (PMC10897460; doi:10.1038/s44318-023-00020-1)
Supplement: Supplementary file 9 — Source Data Fig. 6 [file 44318_2023_20_MOESM9_ESM.zip › Figure 6/6L/6L.xlsx]

## Sheet: Figure data
Figure 6L
	Control	Control+Adezmapimod	Acsm3 KO	Acsm3 KO+Adezmapimod
	0.979889	0.89987	3.10038	0.990027
	0.949863	0.919868	3.19995	0.889883
	1.01985	1.10066	2.79973	1.12984
	1.04985	1.00306	2.70201	1.20904
	1.10044	1.10071	2.40047	0.789886
	0.900104	0.959862	2.99277	0.979891
average	1	0.997338	2.86588	0.998093
SD	0.0719233	0.0875226	0.293436	0.153173
ttest	0.95524		7.65355e-08

## Sheet: Description
Relative levels of mitochondrial reactive oxygen species (ROS) in mouse livers. Data showed the mean fluorescence intensities (MFIs) (n = 6 biologically independent samples in each group). Values were represented as mean ± SD. Statistics were performed using Student’s t test.
