# Supplementary material for: Liver ACSM3 deficiency mediates metabolic syndrome via a lauric acid-HNF4α-p38 MAPK axis
Source: EMBO J. 2024 Jan 8;43(4):3. doi: 10.1038/s44318-023-00020-1 (PMC10897460; doi:10.1038/s44318-023-00020-1)
Supplement: Supplementary file 9 — Source Data Fig. 6 [file 44318_2023_20_MOESM9_ESM.zip › Figure 6/6K/6K.xlsx]

## Sheet: Figure data
Figure 6K
	Control	Control+Adezmapimod	Acsm3 KO	Acsm3 KO+Adezmapimod
	0.90644	0.79889	1.59801	0.900548
	0.898761	0.898763	1.39806	1.09887
	0.948681	0.988626	1.54785	0.948681
	1.09907	1.19833	1.59778	1.04928
	1.04854	1.10247	1.64771	1.04855
	1.0985	1.09849	1.69764	0.79889
average	1	1.01426	1.58117	0.974138
SD	0.0932856	0.147743	0.103144	0.112711
ttest	0.845536		2.0371e-06

## Sheet: Description
Relative levels of total reactive oxygen species (ROS) in mouse livers. Data showed the mean fluorescence intensities (MFIs) (n = 6 biologically independent samples in each group). Values were represented as mean ± SD. Statistics were performed using Student’s t test.
