# Supplementary material for: Liver ACSM3 deficiency mediates metabolic syndrome via a lauric acid-HNF4α-p38 MAPK axis
Source: EMBO J. 2024 Jan 8;43(4):3. doi: 10.1038/s44318-023-00020-1 (PMC10897460; doi:10.1038/s44318-023-00020-1)
Supplement: Supplementary file 9 — Source Data Fig. 6 [file 44318_2023_20_MOESM9_ESM.zip › Figure 6/6J/6J.xlsx]

## Sheet: Figure data
Figure 6J
Time (min)	Control						average	SD
2	220	105	120	200	150	500	215.833	146.165
10	200	90	110	180	200	600	230	187.19
19	200	230	135	180	190	500	239.167	131.469
27	150	115	40	100	80	500	164.167	168.535
35	140	140	5	80	20	300	114.167	107.537
44	150	110	60	50	0	400	128.333	142.747
52	415	300	800	100	500	400	419.167	231.526
62	550	110	900	360	430	480	471.667	258.721
72	400	620	500	400	700	290	485	153.069
79	90	0	250	115	60	40	92.5	86.8188
87	45	30	150	25	90	170	85	62.7694
95	55	80	70	80	30	40	59.1667	21.0753
Time (min)	Control+Adezmapimod						average	SD
2	210	100	5	190	150	300	159.167	100.718
10	210	220	60	165	190	570	235.833	173.563
19	200	225	150	180	550	380	280.833	154.416
27	150	100	40	90	80	390	141.667	126.715
35	150	130	7	80	20	400	131.167	143.542
44	160	95	50	60	0	300	110.833	106.79
52	410	300	500	700	500	380	465	137.949
62	500	100	1000	400	450	490	490	290.517
72	370	600	510	750	450	280	493.333	167.412
79	135	0	350	110	50	40	114.167	125.476
87	60	35	180	30	125	165	99.1667	66.2885
95	50	75	60	70	20	50	54.1667	19.6002
Time (min)	Acsm3 KO						average	SD
	490	490	300	550	500	800	521.667	161.173
	490	520	300	490	450	750	500	145.327
	490	525	460	500	300	740	502.5	141.342
	450	500	400	450	200	250	375	121.45
	500	444	320	400	250	160	345.667	127.062
	500	400	370	300	150	450	361.667	124.164
	1100	1500	850	1000	400	1100	991.667	361.132
	850	900	1000	760	1200	900	935	151.493
	900	800	750	780	700	1300	871.667	220.038
	450	300	450	230	200	500	355	127.867
	300	300	350	370	150	300	295	77.1362
	250	150	300	250	270	400	270	81.2404
Time (min)	Acsm3 KO+Adezmapimod						average	SD
	210	100	10	190	150	250	151.667	86.352
	210	220	100	180	190	300	200	64.8074
	200	225	150	180	178	450	230.5	110.388
	150	100	50	90	80	400	145	129.112
	90	120	0	80	20	300	101.667	107.036
	140	100	50	60	0	100	75	48.8876
	400	300	450	100	800	400	408.333	228.947
	500	100	900	400	450	500	475	256.418
	400	600	900	400	450	280	505	219.431
	100	120	400	80	50	40	131.667	134.821
	120	250	70	20	100	180	123.333	81.6497
	50	70	200	70	20	50	76.6667	63.1401

## Sheet: Description
Oxygen consumption rate (OCR) analyses of primary hepatocytes. Oligomycin (Olig), Trifluoromethoxy carbonyl cyanide phenylhydrazone (FCCP), or antimycin/rotenone (A/R) treatments. (n = 6 biologically independent samples in each group). Values were represented as mean ± SD.
