# Supplementary material for: Liver ACSM3 deficiency mediates metabolic syndrome via a lauric acid-HNF4α-p38 MAPK axis
Source: EMBO J. 2024 Jan 8;43(4):3. doi: 10.1038/s44318-023-00020-1 (PMC10897460; doi:10.1038/s44318-023-00020-1)
Supplement: Supplementary file 9 — Source Data Fig. 6 [file 44318_2023_20_MOESM9_ESM.zip › Figure 6/6M/6M.xlsx]

## Sheet: Figure data
Figure 6M
	Control	Control+Adezmapimod	Acsm3 KO	Acsm3 KO+Adezmapimod
	0.950038	0.969691	0.209933	0.989685
	0.899884	0.949698	0.239924	0.84973
	1.29959	1.20961	0.21993	1.2596
	1.04967	1.103	0.299905	1.04971
	0.701077	0.819739	0.339892	0.759758
	1.09975	1.01968	0.279911	0.929704
average	1	1.0119	0.264916	0.97303
SD	0.202012	0.134184	0.0504815	0.173691
ttest	0.906688		2.33116e-06

## Sheet: Description
The relative contents of ATP in the primary hepatocytes (n = 6 biologically independent samples in each group). Values were represented as mean ± SD. Statistics were performed using Student’s t test.
