# Supplementary material for: Liver ACSM3 deficiency mediates metabolic syndrome via a lauric acid-HNF4α-p38 MAPK axis
Source: EMBO J. 2024 Jan 8;43(4):3. doi: 10.1038/s44318-023-00020-1 (PMC10897460; doi:10.1038/s44318-023-00020-1)
Supplement: Supplementary file 9 — Source Data Fig. 6 [file 44318_2023_20_MOESM9_ESM.zip › Figure 6/6D/6D.xlsx]

## Sheet: Figure data
Figure 6D
ITT line chart
Time(min)	Control						average	SD	ttest
0	9.8	8	8.9	9.7	11.6	9.4	9.56667	1.19443	0.624262
30	7.6	6	6.7	6.9	6.5	7	6.78333	0.534478	0.4278
60	7	5.6	7.3	6	6	7	6.48333	0.699762	0.883657
90	8.6	7.4	7	9.2	8.3	8	8.08333	0.801041	0.969097
120	9.3	8.1	7.9	10.5	9	9.4	9.03333	0.950088	0.977343
Time(min)	Control+Adezmapimod						average	SD
0	9.8	8	8.9	11.5	8	9	9.2	1.31605
30	6.5	7.1	6.7	6.5	6	6.6	6.56667	0.355903
60	5.4	7.7	5.9	6.5	6	7	6.41667	0.832867
90	8.7	7.7	7	8.6	8.4	8	8.06667	0.643946
120	9.4	7.8	8.4	10.8	9.2	8.7	9.05	1.03102
Time(min)	Acsm3 KO						average	SD	ttest
0	9.8	10.6	8.9	9.7	11	11.7	10.2833	1.01078	0.496884
30	9	9.2	8	11	8.3	9.5	9.16667	1.05956	0.00188334
60	8.7	8.3	10	9.5	7.9	8.3	8.78333	0.806019	0.00164413
90	8.9	9.1	9.5	11.1	8.8	10	9.56667	0.871015	0.00275956
120	10.6	10.1	10	8	10	11	9.95	1.03489	0.363226
Time(min)	Acsm3 KO+Adezmapimod						average	SD
0	10.2	11.9	8.7	10.1	8.8	9.3	9.83333	1.19276
30	7.7	7.6	6.8	6	7.3	7	7.06667	0.625033
60	6.9	5.6	6.7	6	7	8.1	6.71667	0.870441
90	8.2	8.5	7.8	8.2	7.9	7	7.93333	0.520256
120	10.3	8	9	11	9	8.9	9.36667	1.08566
AUC
	Control	Control+Adezmapimod	Acsm3 KO	Acsm3 KO+Adezmapimod
	982.5	906	1104	991.5
	811.5	912	1109	949.5
	882	847.5	1109	904.5
	966	982.5	1214	922.5
	933	870	1065	933
	942	913.5	1175	936
average	919.5	905.25	1129.33	939.5
SD	63.0714	46.1722	54.5185	29.5719
ttest	0.664712		2.0694e-05

## Sheet: Description
ITT and the areas under AUC. The values above the curve represented the statistical values of Acsm3 KO group vs Acsm3 KO with adezmapimod treatment group, the values below the curve represented the statistical values of control group vs control group with adezmapimod treatment. Values were represented as mean ± SD (n = 6 biologically independent samples in each group). Statistics were performed u…
