# Supplementary material for: Liver ACSM3 deficiency mediates metabolic syndrome via a lauric acid-HNF4α-p38 MAPK axis
Source: EMBO J. 2024 Jan 8;43(4):3. doi: 10.1038/s44318-023-00020-1 (PMC10897460; doi:10.1038/s44318-023-00020-1)
Supplement: Supplementary file 9 — Source Data Fig. 6 [file 44318_2023_20_MOESM9_ESM.zip › Figure 6/6C/6C.xlsx]

## Sheet: Figure data
Figure 6C
GTT line chart
Time(min)	Control						average	SD	ttest
0	8.5	10.8	10.3	9.5	8.9	8.3	9.38333	1.00482	0.870219
30	22	29	24	23	25.3	27	25.05	2.61056	0.909145
60	25.5	23	22.7	25	26.5	22	24.1167	1.7949	0.547284
90	23.8	21	23	22	25	19.4	22.3667	2.00964	0.648602
120	21.4	20	17	19	20.2	17	19.1	1.79666	0.358121
Time(min)	Control+Adezmapimod						average	SD
0	8.9	11	10.4	9.5	9	8.1	9.48333	1.06097
30	25	28	24	25	26.2	23	25.2	1.74356
60	22	24	20	22	27	25	23.3333	2.50333
90	23.3	21	22.2	21	24.1	19.6	21.8667	1.66092
120	17	21	15	17	19.7	18.3	18	2.14383
Time(min)	Acsm3 KO						average	SD	ttest
0	7.5	8.9	10.4	10	9.7	10.5	9.5	1.13666	0.59947
30	32.1	32.3	27.1	31.8	29.3	31.1	30.6167	2.03805	0.000334194
60	27	23.1	30.1	27.9	26.3	28.3	27.1167	2.35492	0.00674985
90	26	28.7	25	22	26	24.6	25.3833	2.18944	0.0236491
120	26.1	24.8	19.8	21.3	22.8	19.6	22.4	2.66158	0.0472307
Time(min)	Acsm3 KO+Adezmapimod						average	SD
0	9.7	7	10.4	7.5	11.5	8.1	9.03333	1.77501
30	23.5	24.3	26.9	24.9	22	26.4	24.6667	1.82501
60	20.7	21	25.2	23.6	24	23.6	23.0167	1.78036
90	24	21	22.2	20	25	21	22.2	1.93907
120	16.2	23.9	20.3	15.2	16	19.2	18.4667	3.32606
AUC
	Control	Control+Adezmapimod	Acsm3 KO	Acsm3 KO+Adezmapimod
	2588	2498	3057	2435
	2652	2670	3029	2453
	2501	2367	2919	2690
	2528	2438	2919	2397
	2741	2750	2936	2531
	2432	2424	2970	2541
average	2573.67	2524.5	2971.67	2507.83
SD	111.155	151.731	58.9768	105.278
ttest	0.536374		2.75347e-06

## Sheet: Description
GTT and the areas under AUC. The values above the curve represented the statistical values of Acsm3 KO group vs Acsm3 KO with adezmapimod treatment group, the values below the curve represented the statistical values of control group vs control group with adezmapimod treatment. Values were represented as mean ± SD (n = 6 biologically independent samples in each group). Statistics were performed u…
